# Supplementary material for: Proteomics of plasma-derived extracellular vesicles from human patients identifies biomarkers for monitoring visceral leishmaniasis therapy
Source: Front Immunol. 2025 Sep 12;16:1646335. doi: 10.3389/fimmu.2025.1646335 (PMC12464055; doi:10.3389/fimmu.2025.1646335)
Supplement: Supplementary file 2 [file Table2.xlsx]

## Sheet: S1 Table
S1 table. Total protein content identified in the TMT analysis and the detailed characterization. Proteins were quantified through TMT intensity detected in each replicate (VL and VL_Tx across all time points: 1 month, 3 months, and 6 months post-treatment). The number of peptides identified per protein is included.The 'Average TMT intensity' column represents the mean abundance for VL and treate…
				TMT INTENSITY												Average TMT Intensity		VL_Tx vs VL					VL_Tx1M vs VL					VL_Tx3M vs VL					VL_Tx6M vs VL
Gene ID	Protein ID	Protein name	Peptides	VL_1	VL_2	VL_3	VL_Tx1M_1	VL_Tx1M_2	VL_Tx1M_3	VL_Tx3M_4	VL_Tx3M_5	VL_Tx3M_6	VL_Tx6M_7	VL_Tx6M_8	VL_Tx6M_9	average_VL	average_VL_Tx	FC	log2FC	PValue	FDR	diffexpressed	FC_VL_Tx1M_vs_VL	log2FC	PValue	FDR	diffexpressed	FC_VL_Tx3M_vs_VL	log2FC	PValue	FDR	diffexpressed	FC_VL_Tx6M_vs_VL	log2FC	PValue	FDR	diffexpressed
IGKV1-33; IGKV1D-33	P01594;P01593	Immunoglobulin kappa variable 1-33; Immunoglobulin kappa variable 1D-33	1	485.975388050379	578.041564971346	552.746448320606	483.139440600511	760.938617786207	551.87418416998	674.000696230522	673.469508728778	517.566674730643	758.550356166074	523.269432960768	436.865668467696	538.921133780777	597.741619982353	1.10914488691309	0.149447836173953	0.531219151252281	0.653209447748442	-	1.11083182676302	0.151640417933234	0.600640017250495	0.660256892411834	-	1.15356203520038	0.206095590036876	0.365403857589385	0.427107939082052	-	1.06304079877587	0.0881969675765385	0.855251069668343	0.88110749735599	-
IGKV3-20	P01619	Immunoglobulin kappa variable 3-20	2	21621.3018109273	20480.8183637437	16055.677096367	18141.3486480679	18292.1252700835	16911.5454482361	20479.8412600796	20228.3048165888	21831.3529836947	16814.1633370375	17935.7952519217	17965.4651924386	19385.9324236793	18733.3269120165	0.96633612985952	-0.0494029922318601	0.704585171944128	0.800336490182689	-	0.917246214085084	-0.124619050095415	0.320094656225571	0.384287080509289	-	1.07534160499416	0.104795035204041	0.344808047036891	0.408422365875248	-	0.906420570499315	-0.141747492532332	0.280433881330777	0.354949169798669	-
IGKV3-15	P01624	Immunoglobulin kappa variable 3-15	3	309.677277685463	398.152277872309	297.363263909266	462.287739920719	539.517836642054	436.481266182536	139.043872007781	303.822701915552	310.01283166819	348.471433751996	816.78324235982	472.449373008112	335.06427315568	425.430033050751	1.2696967929287	0.344484018600312	0.59907514512502	0.719214876125702	-	1.43085666241418	0.516879155795041	0.0659561562419366	0.0948655104388893	-	0.748990035554279	-0.416981569463753	0.237834910772334	0.297629563480633	-	1.62924368081763	0.704202399330097	0.125455990878724	0.179860854237135	-
IGLV1-51	P01701	Immunoglobulin lambda variable 1-51	3	19282.0304514984	20325.4026810585	17883.024709968	17336.8051528123	16616.077502622	17922.8111928791	32266.3593165295	25243.9091804527	27434.6271872162	12392.9456079994	14883.57868844	14512.6513951133	19163.4859475083	19845.5294693405	1.03559078571093	0.050454033861393	0.947229910385807	0.96465023057681	-	0.902335723093539	-0.148263792306847	0.0572638566488392	0.0837224042753656	-	1.47754773351911	0.563204738726946	0.000786617873508324	0.00213786330039379	-	0.726888900520145	-0.460193218936449	0.00108002334792916	0.0030793219671918	-
IGLV2-23	P01705	Immunoglobulin lambda variable 2-23	1	3570.15059751786	3630.00393687447	3160.64751675613	2028.18772134271	2353.50728084178	2219.20049302866	6694.7049485228	6598.25273275568	6174.92760995208	12705.1134051721	15293.266349141	12629.992866443	3453.60068371615	7410.7948230222	2.14581693186602	1.10152699932141	0.249189170353545	0.370438934451747	-	0.637102751565596	-0.650402026613759	0.000322582584025004	0.000916051825147928	Downregulated	1.8789940387938	0.909960489740268	1.96573901260815e-05	0.000120947553136863	Upregulated	3.92135400523867	1.9713518888702	1.32382010400773e-07	3.07846881773678e-06	Upregulated
IGLV2-11	P01706	Immunoglobulin lambda variable 2-11	1	12569.4651214386	11967.0075667592	10556.1643931013	20987.5135266972	19304.3632916665	17270.3076526518	22172.670922155	21348.0445042382	22002.272409969	20041.6363375186	20395.6608664917	20162.7103361911	11697.5456937664	20409.4644275088	1.74476466788969	0.803032460295085	1.09801578564888e-06	2.11487388279327e-05	Upregulated	1.64029235926787	0.71395297805983	4.97585747286433e-05	0.000182173955411479	Upregulated	1.86714346045198	0.900832780125043	6.98303315541584e-06	5.52407801401646e-05	Upregulated	1.72685818394922	0.788149608220576	1.124990416073e-05	7.91064689397361e-05	Upregulated
IGLV2-8	P01709	Immunoglobulin lambda variable 2-8	1	26310.504009882	25670.6544192534	22123.8338227944	41632.542482937	41232.3555789478	41762.5214287339	37408.8040869193	35849.0881777015	37530.1993234765	29999.4122631163	30264.6973809584	28048.9037156009	24701.6640839766	35969.8360487102	1.45617056107742	0.542179348125252	0.00203645738194261	0.00777716051897047	-	1.6817682008107	0.749978871713042	4.03676509357496e-06	2.18083772738257e-05	Upregulated	1.49501522396033	0.580160175674376	0.00011787232434608	0.000493020762666467	Upregulated	1.19172825846123	0.253055305544969	0.0133218034989099	0.0265835988739509	-
IGLV3-19	P01714	Immunoglobulin lambda variable 3-19	1	1308.69344279569	1772.17534351753	1485.28770658084	1370.97164044761	1464.69189382791	1742.2532980325	1327.81534808447	1559.0094199303	1242.46067280217	1971.12080285336	1921.09589686684	2288.21831500137	1522.05216429802	1654.18192087184	1.0868102681847	0.120100101321374	0.596588078688228	0.7181753229861	-	1.00257554453779	0.00371094852437794	0.96480004091721	0.966982846439648	-	0.904324117502985	-0.14508815531349	0.427676650203796	0.492105859844888	-	1.35353114251333	0.436728081961942	0.0379317777928689	0.0646299137009266	-
IGLV3-25	P01717	Immunoglobulin lambda variable 3-25	4	16768.3312359397	14788.0641440392	13566.2216954288	16474.6888202814	15067.1880955722	14867.5953198804	10037.0608771464	10488.2284076499	11870.6630452774	9825.31475260983	11971.403979253	10411.0808299962	15040.8723584692	12334.8026808519	0.82008558990971	-0.2861536074805	0.0935064973894677	0.171170984890637	-	1.02851907189195	0.0405685460931131	0.623303113385826	0.681785874641781	-	0.717953754232262	-0.478037176589052	0.00221930393254619	0.00525749541239552	-	0.713783943604918	-0.486440646207203	0.00215473849659963	0.00564821984611619	-
IGLV3-27	P01718	Immunoglobulin lambda variable 3-27	3	2646.94271676891	2556.50066799	2587.02458279257	2624.95232309887	3129.02959759047	3008.40084760371	2573.08776223302	2485.24150081782	2826.86316166268	3377.61498649367	3899.94818581552	3468.64729583272	2596.8226558505	3043.75396234983	1.17210698061819	0.229104253517529	0.15191719998075	0.250772777850013	-	1.12475692150841	0.169613244974418	0.158131935261877	0.20848942655063	-	1.01215902017139	0.0174359694688219	0.885389649870473	0.90467086305238	-	1.37940500017477	0.46404610149281	0.0060687807641119	0.0135781306995029	-
IGLV6-57	P01721	Immunoglobulin lambda variable 6-57	1	2697.23608195299	3381.68809330331	2891.61163483017	4881.43848763661	4063.96683058421	4102.96979919956	3160.01532314939	3181.13898077181	3351.35928060312	4053.25392354994	4493.51688998193	4927.27362324664	2990.17860336216	4023.88145985813	1.34569936903892	0.428356146025683	0.0210227903848252	0.0503410602187976	-	1.45458146465998	0.540604097654973	0.00198776507094063	0.0042746598370228	-	1.08048323865182	0.11167669209426	0.340938773425989	0.404921921253923	-	1.50203340380496	0.58691689738474	0.00295095121582272	0.00751305395752565	Upregulated
IGHV3-53	P01767	Immunoglobulin heavy variable 3-53	3	454.714040057348	187.79977072335	467.738097576988	409.785741005548	354.64251196201	335.943704292647	462.060554398145	467.321285048485	274.747829560397	290.530539922074	312.510791372959	370.601088310661	370.083969452562	364.238227319214	0.984204281687761	-0.0229703020971575	0.812750519897354	0.880314132798357	-	0.991101162697306	-0.0128957726188909	0.808175691573359	0.836499605997659	-	1.08455536977028	0.11710370875372	0.669917892231944	0.725607888163206	-	0.876956312595699	-0.189423121283984	0.845924181545676	0.875571057067137	-
IGHV3-9; IGHV3-43D	P01782;P0DP04	Immunoglobulin heavy variable 3-9; Immunoglobulin heavy variable 3-43D	3	3407.73888258816	3314.19577717092	3450.99663088661	3372.73490570761	3761.30119645153	3681.48158036574	2498.13957766651	3449.71061844655	2754.58277778043	4140.93336518851	4054.95103323998	3877.12377925724	3390.9770968819	3510.10653712268	1.03513130193369	0.0498137789651619	0.83873442688736	0.901843085221118	-	1.06316629627392	0.088367275180838	0.366316140755239	0.433898530359815	-	0.855449891998743	-0.225244743600016	0.120305349662652	0.168123879812476	-	1.1867777175284	0.247049744710509	0.054432542966518	0.0852071255624292	-
IGKV1D-39; IGKV1-39	P04432;P01597	Immunoglobulin kappa variable 1D-39; Immunoglobulin kappa variable 1-39	1	3159.46990069682	2354.37296831798	2573.66013800859	2182.60102336793	2264.56826943512	1988.79713275145	2188.35374812496	1786.44099204399	2922.20737174098	2936.31928436232	2292.33728452543	2247.38455569269	2695.83433567446	2312.11218467165	0.857661078826341	-0.221520443077102	0.175808181344615	0.278153658341659	-	0.79579153416887	-0.329537543527932	0.0454365916427421	0.0680013854653202	-	0.852797471100833	-0.229724934974721	0.258909151348427	0.32038199454568	-	0.924394231209319	-0.113419838361434	0.538104399403301	0.609668155845684	-
IGHV4-34	P06331	Immunoglobulin heavy variable 4-34	3	46800.9318869015	47304.8666977563	44985.769334639	48099.8912035152	45087.3372849909	46416.4857179988	41116.9071562275	39336.8699455281	42430.2327550382	78311.5092294566	77722.3593084485	71902.1389677122	46363.8559730989	54491.5257298795	1.17530185068076	0.233031329176537	0.443164063664791	0.56252630430803	-	1.00368208004892	0.00530236274434713	0.919970791685144	0.93245392849665	-	0.883475624691306	-0.178737763870617	0.014856627629562	0.0268632083261061	-	1.63874784730207	0.712593885289948	1.55898909680571e-06	1.77085171765366e-05	Upregulated
IGHV1-8	P0DP01	Immunoglobulin heavy variable 1-8	2	442.678517984395	515.805442152246	441.751677163685	819.748629202712	642.702894867727	699.846382085069	542.831380147862	517.51050615935	555.11746675608	973.821500975894	1049.56585755474	1089.10858373798	466.745212433442	765.583689054157	1.64026040044991	0.713924868877284	0.0219787626500443	0.0523472680320948	Upregulated	1.54423858995937	0.626895670973108	0.0151304895449255	0.025583232322145	Upregulated	1.15370535503433	0.206274820944265	0.318634341330427	0.382533911136529	-	2.22283725635604	1.15240232621338	0.000629881356437609	0.00197898894256639	Upregulated
A1BG	P04217	Alpha-1B-glycoprotein	6	17187.9271342963	17254.6332653068	16918.6883020256	13502.3065676258	13844.4562909347	13294.8552510559	14945.0011056037	13784.4102733676	14668.181606646	13371.6220863222	10323.781119593	12518.463925202	17120.4162338762	13361.4531362612	0.780439736612411	-0.357640859285119	0.00417204906793469	0.0131079272134402	-	0.791289525410771	-0.337722435019478	0.00022186150026501	0.000659628487365097	-	0.844948167785515	-0.243065250974587	0.00558334314713489	0.0115042837868872	-	0.705081516640946	-0.504138033326114	0.00101942814530062	0.00295167757103382	-
A2M	P01023	Alpha-2-macroglobulin	76	1469748.49662215	1409305.918102	1332688.45796894	1262247.55159334	1217343.73851844	1180090.51759516	912835.577715787	979813.698533554	1033547.71141031	887721.73853378	845087.353780652	957718.324193743	1403914.2908977	1030711.80131942	0.734170033029832	-0.445813866423172	0.00345891655023805	0.0116969468072936	-	0.868923369333521	-0.202699144035598	0.00557846913097439	0.0105567331226439	-	0.694771042798385	-0.525390469338985	9.85983768310042e-05	0.000432466147882524	-	0.63881568695759	-0.646528354433073	1.18064806692535e-05	8.17229833824888e-05	Downregulated
ABL1	P00519	Tyrosine-protein kinase ABL1	1	5843.52698907556	5397.2897982401	5513.92533979745	6081.90595615389	10644.6634249794	9481.57254527258	24621.6444907459	5465.65677461839	14226.4681495878	4896.42581024951	7785.45727361057	3441.14700895137	5584.91404237104	9627.21571490772	1.72378941589234	0.785583540549858	0.267025034102392	0.38911871745842	-	1.56422233941727	0.645445592681414	0.0105498373397134	0.0184726400849527	Upregulated	2.64484938525207	1.40318556833674	0.0439212148659918	0.0677947671973323	-	0.962296523007692	-0.0554465789006027	0.615354857619209	0.676432262841959	-
ACTA1;ACTC1;ACTG2;ACTA2	P68133;P68032;P63267;P62736	Actin	8	8207.02443963364	9335.41842286514	9033.66587947488	10503.3522362278	9620.21245352634	9753.89524201458	10742.5731211991	12588.3623995969	11988.0414464537	12887.2837492046	14335.4148587716	12352.0733005361	8858.70291399122	11641.245423059	1.31410270059662	0.394078030493967	0.00940821837594982	0.0257274119786776	-	1.12422251962647	0.168927619356578	0.0557546745615545	0.081785830565459	-	1.3289747310323	0.41031367364271	0.00237647046740049	0.00554092851083378	-	1.48911085113107	0.574451153802114	0.000257284250652182	0.000957789269234593	-
ACTG1;ACTB	P63261;P60709	Actin, cytoplasmic 1 and 2	11	117186.448009835	116928.47317528	108627.604793221	165972.156278158	169709.714576695	156532.004028974	165319.040001586	160155.952806099	157915.134986052	175054.541413614	157215.682687359	151682.137894567	114247.508659446	162172.929408122	1.41948766595458	0.505370313420555	6.54438939284039e-06	7.43375513084178e-05	-	1.43610389016896	0.522160119920072	6.97469693838073e-06	3.3953744436293e-05	-	1.41035935477785	0.496062803263795	3.00817861879101e-05	0.00017084911899031	-	1.41199975291694	0.497739836154748	7.79120119790209e-05	0.000366114391430914	-
ACTN1;ACTN4	P12814;O43707	Alpha-actinin-1 and 4	12	11379.4795251757	11963.5150795079	11271.5552609499	22105.0170604744	21799.3971092378	20628.4442782062	26109.2826786304	27168.2025695984	26074.4792227083	21286.5394840895	22610.2357797503	21304.3889127805	11538.1832885445	23231.7763439418	2.01346917126954	1.00968338298789	2.95418459764502e-07	1.0066952128898e-05	Upregulated	1.86432753562943	0.898655343102241	2.48451136738439e-07	2.55962450174718e-06	Upregulated	2.29244536701951	1.19688735228523	1.34050230575042e-07	3.29912511915243e-06	Upregulated	1.8836346111597	0.913519137035328	9.02514150467458e-07	1.14678960901495e-05	Upregulated
ACTR3	P61158	Actin-related protein 3	3	2337.62398523216	2939.53920728209	3116.88551128701	2863.14148449246	2608.03952431011	2525.25754630527	3091.72919943324	3385.59515336855	2853.01589315284	3008.92655752088	3180.42879530196	2939.47510887338	2798.01623460042	2939.51214030652	1.05057008031489	0.0711724029919112	0.534589291614755	0.654207337528554	-	0.952631898774502	-0.0700092368916153	0.657054543332829	0.703010771194598	-	1.11154230517264	0.152562858217615	0.29104108315794	0.355182368702389	-	1.08753603699752	0.121063207431453	0.408068151129948	0.484649305497498	-
ADARB1	P78563	Double-stranded RNA-specific editase 1	1	2978.84016523802	3070.94404011422	2572.52459694851	2281.95107333253	2236.62216649716	2421.14766139913	1927.33420400801	2593.06828555443	1837.89864999741	2243.43430837218	2231.10159171577	2999.33684445854	2874.10293410025	2307.98830948168	0.803029105916212	-0.316475815488501	0.0402813491188862	0.0862059790322057	-	0.804856455544373	-0.313196590343702	0.0234261302166967	0.0377373661308969	-	0.737424428346062	-0.439432886117713	0.0249918987157966	0.0417789099286713	-	0.866806433858201	-0.206218233032989	0.232917777866369	0.302588198225224	-
AFM	P43652	Afamin	17	38324.707122641	37204.593566845	38824.148844036	42152.1742450103	40493.1129074014	40330.5324166524	35421.5113352582	37370.2752792934	36738.4099330855	43562.9146481649	39215.1985032801	43849.0685419776	38117.816511174	39903.6886455693	1.0468513754945	0.0660566332360327	0.463517740557938	0.583347610986269	-	1.07540104885961	0.104874783815308	0.0596543672986613	0.0866455236501868	-	0.957821534850411	-0.0621712226120112	0.285980844177339	0.349971033067848	-	1.10733154277347	0.147087239736935	0.0508850354092952	0.0813793165571039	-
AGT	P01019	Angiotensinogen	7	19220.0116582078	17472.9137185164	16703.8089937341	15239.8252720587	15182.133506114	16173.3673517304	17767.7162878996	16861.6208223894	16907.6379448781	11608.3232988568	13532.2182857539	12767.2165201742	17798.9114568194	15115.5621433172	0.849240819023564	-0.235754378392566	0.0809605270023471	0.15197251466966	-	0.872625014979977	-0.196566263769458	0.0221896708876322	0.0362731520414061	-	0.965170916588487	-0.0511436512832651	0.524196570406711	0.583465026859731	-	0.709926525502229	-0.494258375592193	0.00051940182302106	0.00169187505587007	-
AHCY	P23526	Adenosylhomocysteinase	1	1271.48216682134	1032.46654368107	1379.68238799367	1041.84692069118	1221.9415549401	1288.71361573382	1452.52912720313	1223.17045731604	1071.6442100377	804.56394743921	1521.0111061746	1249.17969803474	1227.87703283203	1208.28895973006	0.984047202954199	-0.023200574206376	0.851783004388722	0.90925270107037	-	0.964402242346006	-0.0522930895113129	0.786034775460543	0.818278912482548	-	1.01729616629819	0.0247397533810492	0.898741974692026	0.913171318322403	-	0.970443200218396	-0.0432843200332239	0.770044081606291	0.812213162265683	-
AHSG	P02765	Alpha-2-HS-glycoprotein	3	49706.124735107	47434.0887260564	40238.3342103935	26931.53991871	22382.745067737	20594.7864168111	26460.3732854442	29841.4773942607	28362.3284105483	36197.8415505244	33688.3292971351	41001.8166173932	45792.8492238523	29495.6931065071	0.644111331931353	-0.634618021231661	0.00361676729169047	0.011956924703126	Downregulated	0.508879097851551	-0.974605160882563	1.79705760102612e-05	7.80486781622129e-05	Downregulated	0.616283841438384	-0.69833312981089	0.000109292023332037	0.000465541984000889	Downregulated	0.807171056504124	-0.30905365159598	0.0157459580160677	0.0305941201803421	-
ALDH1A1	P00352	Aldehyde dehydrogenase 1A1	2	938.916078237074	755.110668614916	886.420821358645	403.998932746095	581.314861550287	646.613414483171	656.37288322048	326.96398879364	445.131845583686	268.777342913891	405.477706820359	626.409312442346	860.149189403545	484.562254283773	0.5633467545552	-0.827904882912671	0.00742690043195356	0.0213643953984118	Downregulated	0.632420216122114	-0.661044608859397	0.0178856490977721	0.0295647110086307	Downregulated	0.553574013746907	-0.85315187430868	0.0140053929519202	0.0256379713954573	Downregulated	0.504046033796578	-0.988372595889839	0.0131182727569766	0.0262959042142111	Downregulated
ALDOA	P04075	Fructose-bisphosphate aldolase A	6	12153.7453976627	11852.6286092774	12843.8428825951	10480.4707239774	11239.5059245329	10740.6825420066	8571.4074900681	9749.20021380124	7542.90080120506	38963.0047678204	14543.1291122226	12901.2456961364	12283.4056298451	13859.0608079745	1.12827510754029	0.174118883244251	0.972211490777028	0.978840205486871	-	0.880881089189331	-0.182980813102979	0.0216636844538521	0.035544489677987	-	0.701854987247555	-0.510755113916011	0.00139852391672988	0.00354026340063622	-	1.802089246184	0.849670460562551	0.106716829821281	0.155001821674844	-
ALOX12	P18054	Polyunsaturated fatty acid lipoxygenase ALOX12	3	3997.49884503574	3304.5914372297	4071.35144693796	5253.5214013599	5988.00932128947	5374.70149395677	6763.32417528146	5826.29589772209	5711.38588881548	4879.61454540641	5306.28154000111	5858.81111876799	3791.1472430678	5662.43837584452	1.49359494970775	0.578788954500597	0.000176288506842192	0.000976197606638638	-	1.46096780659991	0.546924387744158	0.000873178108946284	0.00204665556753018	-	1.60910007696508	0.686254056360492	0.000583144664371383	0.00169955977839817	Upregulated	1.41071696555826	0.49642856671267	0.0053167525600642	0.0121408318768476	-
ALOX12B	O75342	Arachidonate 12-lipoxygenase, 12R-type	1	659.162868314315	568.603118174567	1152.83622391519	721.195741600385	440.557022253789	670.609939755072	899.311594189563	1121.14973021909	765.657251602842	974.430184702972	970.376972989516	1202.63754584311	793.534070134692	862.880664795149	1.0873895617975	0.120868884420933	0.656232420067269	0.763735729232632	-	0.769705537364105	-0.377621468605574	0.31152110642784	0.376032289230335	-	1.17034192601988	0.22693008784792	0.379014162038937	0.438389748781329	-	1.32212122200851	0.402854460032317	0.155730280041707	0.217629381887938	-
ALPL	P05186	Alkaline phosphatase, tissue-nonspecific isozyme	2	766.639498999594	565.206674322626	911.752121929596	781.440549015767	568.196716572214	632.698948601888	189.695520653038	483.221588613107	269.074540170209	232.879495485998	185.046609209205	227.419039088512	747.866098417272	396.63033415666	0.530349396765088	-0.91498496747388	0.0345561010645888	0.0754106047862701	-	0.883552202007435	-0.178612720322775	0.510787882823837	0.575773618552061	-	0.419857534849226	-1.25202821612266	0.0091949924712299	0.017639400952915	Downregulated	0.287638453438602	-1.79767153706297	0.000322727597106389	0.0011529703670817	Downregulated
AMBP	P02760	Protein AMBP	2	5490.98891096444	5832.89027066504	5000.83547926722	3336.86259940539	3466.17885488566	3481.37029534409	2804.59437678289	2864.70883941013	2755.20055883925	4674.11132516922	4565.53841504784	4272.82235160558	5441.57155363223	3580.15417961001	0.657926509708443	-0.60400165074508	0.00381989564497097	0.0123519253337382	Downregulated	0.629990291607965	-0.666598498587449	6.70184271849784e-05	0.000236270761020446	Downregulated	0.51605825584271	-0.954394159720578	1.65892296338536e-05	0.000104986124682817	Downregulated	0.827730981674654	-0.272766136904919	0.0376584455598416	0.0644119358417368	-
ANKRD18B	A2A2Z9	Ankyrin repeat domain-containing protein 18B	1	10201.1224526547	10779.5619012994	11372.0069701106	7998.93381475761	6283.92191255282	7345.21628835953	7932.51585451896	13101.7837823043	12552.2814801784	9803.14127398057	5780.33626416684	11018.4482771283	10784.2304413549	9090.73099421636	0.842965202167382	-0.246455017334154	0.226197752796426	0.339680015216328	-	0.668509206823931	-0.58098066538734	0.000297082148970766	0.000849079948348706	Downregulated	1.03813870631588	0.0539992158971438	0.915440762482123	0.91959242126889	-	0.822247693362331	-0.282355038989219	0.163587167418301	0.226402013058734	-
ANKRD20A5P	A0PJZ0	Putative ankyrin repeat domain-containing protein 20A5	1	2909.06902278612	3057.49796419652	2016.19682682304	3743.04634751475	3012.4318467722	2071.56487372752	4034.0110861076	3812.1745025227	2621.75985013356	1887.64417742556	2692.63083326134	2238.77335475004	2660.92127126856	2901.55965246836	1.09043423561535	0.124902763272934	0.69075210741885	0.792754361623188	-	1.10576277513668	0.145041910127025	0.604363529075066	0.662705552921422	-	1.3113184459573	0.391018078095982	0.118374702682748	0.165949345849549	-	0.854221485752069	-0.227317909154877	0.332880098663751	0.411915876279446	-
ANPEP	P15144	Aminopeptidase N	14	40538.9718518436	43827.2225172221	41505.7727320642	31873.2084514961	28113.4921920578	30059.5300313861	11859.1345197188	12535.2784440342	12324.732123512	11038.7692399483	13822.3919664543	12285.1281577239	41957.3223670433	18212.4072362591	0.434069816870978	-1.20400098688878	0.00230653854339559	0.00852200102439422	Downregulated	0.715379545968276	-0.483219225298966	4.3097779916988e-05	0.000161799292400217	-	0.291718211234148	-1.77735264201744	8.08199433400851e-09	6.03971361719999e-07	Downregulated	0.295111693410511	-1.76066700810211	4.77944906990469e-08	1.76441328163981e-06	Downregulated
ANTXR2	P58335	Anthrax toxin receptor 2	6	5269.56243804418	4371.9828534243	5316.7779419056	6502.11385693284	8018.87920291695	6698.98534957403	9809.21839606425	7995.52197558105	6692.21628320626	9342.71551185535	8833.59661786692	8343.55926173456	4986.10774445803	8026.31182841469	1.6097349354987	0.686823148759727	0.000376795953074811	0.00179484523884023	Upregulated	1.41860675681076	0.504474724264754	0.00212629363617466	0.00450692861638934	-	1.6376806592998	0.711654065061966	0.00232960318625921	0.00546039265350703	Upregulated	1.77291739038553	0.82612531499706	7.39873262972105e-05	0.000352434253222196	Upregulated
ANXA1	P04083	Annexin A1 (Annexin I)	2	8717.71044063573	4775.62706749936	4847.27538821988	5074.30749250845	4464.6234272037	5079.27726507543	4810.5408988251	4732.60052577055	5379.4315332081	4957.4391076542	11791.0022365155	5521.44648828918	6113.53763211832	5756.7409972278	0.94163826963033	-0.0867551399698627	0.731682865543053	0.818524013726194	-	0.797040331607065	-0.327275365982383	0.24379896626377	0.303379050715872	-	0.813635457120928	-0.297545543644378	0.326090960347731	0.390427825497419	-	1.214239020163	0.28005244075487	0.541966514663302	0.61247746427511	-
ANXA11	P50995	Annexin A11 (56 kDa autoantigen)	2	126.353600893099	181.859308696694	160.687794932141	639.89994291464	460.507235070937	546.664865167697	587.600429062254	548.075252448152	238.906231797703	258.531166841416	357.898269367395	563.394766189471	156.300234840645	466.830906539963	2.9867575504024	1.57858013184742	0.000443802259388123	0.00204796250946811	Upregulated	3.14621372504141	1.65361667761444	0.000745699985280162	0.00180516444524105	Upregulated	2.62776430273246	1.3938358789599	0.0182928961736967	0.0320306442883306	Upregulated	2.25356582512871	1.17220959081201	0.0247568482370375	0.0448980802361253	Upregulated
ANXA2;ANXA2P2	P07355;A6NMY6	Annexin A2 (Annexin II); Putative annexin A2-like protein	2	1789.33909079766	1725.8998874371	2180.58823259728	1421.16334473879	1579.63730436963	1805.66776870641	1618.88078663652	2305.41960134937	2001.61063058541	2025.17771480574	2624.26257395964	2608.77721460823	1898.60907027735	1998.95521552886	1.05285245226225	0.074303269882628	0.797764312332058	0.870466971337689	-	0.843857834850419	-0.244928127035527	0.141195740604849	0.188402750264904	-	1.04039515231461	0.0571315822213348	0.778398774986744	0.815202499572406	-	1.27430436962173	0.349709908754592	0.0840487795606392	0.125365688031526	-
ANXA3	P12429	Annexin A3 (35-alpha calcimedin)	3	399.769265376477	503.634124081282	547.70639300011	1098.60783333812	972.150809656622	1348.15033915195	1415.82117191767	1536.19990777448	1193.65596915518	831.679358233554	1116.24665600345	352.725901837783	483.70326081929	1096.13754967431	2.26613636595645	1.18023467870905	0.0100309002750593	0.0269314474051592	Upregulated	2.35606500864172	1.23637934661792	0.000342804729875534	0.000955110033552589	Upregulated	2.85690104150869	1.51445106448666	9.38265471867575e-05	0.00042980785560635	Upregulated	1.58544304771895	0.664886053885029	0.253653847303235	0.326653064986433	-
ANXA7	P20073	Annexin A7 (Annexin VII)	4	2540.1541070717	3120.36273472086	3006.82537777184	5586.33668760833	5425.42337756932	5751.74603672118	6133.75942492283	6708.81665895099	5829.0731805212	4592.95349489218	4737.76380107503	5363.52817422808	2889.11407318813	5569.93342627657	1.92790360130369	0.947032915987981	4.38515544090817e-06	5.25033475762789e-05	Upregulated	1.93409994404736	0.95166234758413	1.15459468250053e-05	5.27304581801788e-05	Upregulated	2.15425314835825	1.10718779232492	1.85291888580406e-05	0.000115611699494535	Upregulated	1.69535771150545	0.761589706498659	0.000444562160428627	0.00151070453923224	Upregulated
APCS	P02743	Serum amyloid P-component (SAP)	7	47391.0794668072	42329.8186082047	41593.9955375009	133266.356026067	146382.980324885	127532.696631532	160475.721763377	122864.474023343	141173.268291958	38428.2326361735	42276.9831437634	39180.964289037	43771.6312041709	105731.297458904	2.41552107038746	1.27233443733257	0.0479819840127949	0.0988652042682239	-	3.10080617499494	1.63264334887444	8.02668457409843e-09	1.87148487701348e-07	Upregulated	3.23278991742812	1.69277975709827	5.36886947281577e-07	9.70700377011655e-06	Upregulated	0.912967118739303	-0.131365193589133	0.10518538061269	0.153280011879676	-
APMAP	Q9HDC9	Adipocyte plasma membrane-associated protein	4	3911.83538680313	4689.1006958471	4485.91128317841	5168.78599470362	4779.43017032485	5050.66808288961	4106.8940318105	4179.86383847455	4520.509934425	5600.90476199351	4940.60703350704	5208.52655726047	4362.28245527622	4839.5767117099	1.10941388168398	0.149797682596219	0.215590075379739	0.331145035237739	-	1.14610370463111	0.196737591553745	0.0691102041572837	0.0990803250539698	-	0.978636599533619	-0.0311548564876716	0.792803608949213	0.826381173563532	-	1.20350134088721	0.267237749199405	0.0506129357873094	0.0812374295426741	-
APOA1	P02647	Apolipoprotein A-I (Apo-AI)	35	1870932.56572057	1754538.28289819	1723751.32919703	2848305.40719463	2688788.67521567	2618352.13111848	2566558.94259967	2505562.70255664	2912734.72883903	2936174.35966539	2893734.41532944	3024337.10525977	1783074.05927193	2777172.05197541	1.55751918297179	0.639249932114665	3.06473702922219e-06	4.11417728468312e-05	Upregulated	1.52460412793301	0.608434687390889	3.62501247520076e-06	2.00735065814242e-05	Upregulated	1.49271354013112	0.577937330988533	0.000106467309918811	0.000457912798971195	-	1.65523988085123	0.72704031058918	2.09732590639314e-06	2.2860747915646e-05	Upregulated
APOA2	P02652	Apolipoprotein A-II (Apo-AII)	7	70647.1579071282	64480.0458780949	61866.8974323697	113005.145984995	100368.895667401	102335.197668944	85614.1439879258	85315.8698308316	94304.2786292789	99869.0578967927	99704.5813068269	101574.670732015	65664.7004058643	98010.2046338901	1.49258587990355	0.577813943179517	3.8285213477346e-05	0.000273554025330069	-	1.6026329589058	0.680444051818679	6.08320354423434e-06	3.09112759023076e-05	Upregulated	1.34640728229252	0.429114884884249	0.000461592276917582	0.00143854331905477	-	1.52871739851234	0.612321732109263	7.95445214067129e-06	6.0755556867541e-05	Upregulated
APOA4	P06727	Apolipoprotein A-IV (Apo-AIV)	23	346811.030168195	350523.48298199	318720.170769947	317743.012695105	304878.333285603	298988.902383642	246163.148420656	223524.924759001	264461.774931	255661.657842335	260669.210528413	263224.968169383	338684.894640044	270590.659223904	0.798945165568985	-0.323831605596952	0.00803580148665168	0.0226742678890872	-	0.907047881329184	-0.140749385001392	0.0281353411232639	0.0440422477653918	-	0.722549543571973	-0.468831581578468	0.000376868709067737	0.00120917286205964	-	0.767238071805798	-0.382253783495561	0.000110987801874353	0.000486807883468699	-
APOA5	Q6Q788	Apolipoprotein A-V (Apo-AV)	2	3030.39328716081	3746.39107452579	3719.77046487563	3952.30146761106	3972.58522920354	4231.94060445433	3485.25713386377	3489.3576977574	3296.78862040712	2842.55300545296	2597.6459233918	2661.4166526286	3498.85160885408	3392.20514830784	0.96951958171751	-0.0446580576574608	0.728086056924835	0.818524013726194	-	1.15817308651647	0.211850877160165	0.0803753659965611	0.112322672354816	-	0.978549973943433	-0.031282564608248	0.833956831831464	0.861172206296826	-	0.771835684692627	-0.373634348573665	0.0288910385716472	0.0511949203489588	-
APOB	P04114	Apolipoprotein B-100 (Apo B-100)	309	9437612.96462899	9431461.82227731	8650901.19291659	6577844.28134866	6376812.17244684	5990869.84290531	10483418.9541203	11038974.4466123	11175659.3541019	7632604.08816079	7004180.29517819	7877165.50745386	9173325.32660763	8239725.43803646	0.898226667502653	-0.154848539878861	0.351210509462695	0.471473502096891	-	0.688428155264063	-0.538621993108893	2.41847351636876e-05	0.000101073940353902	-	1.18815702378549	0.248725511615667	0.00919797205445455	0.017639400952915	-	0.818094823458408	-0.289660022619192	0.00658432324378837	0.0146575638040113	-
APOC1	P02654	Apolipoprotein C-I (Apo-CI)	5	110160.881582387	111794.516915792	105046.282988363	150759.64119814	121720.005675526	127593.89274316	164386.351482536	229795.467009838	218787.161982044	118857.091687679	106381.359403517	140154.239858445	109000.560495514	153159.467893432	1.40512550758613	0.490698999545987	0.0604222509306446	0.118964698499002	-	1.22346019077976	0.290967159448366	0.00625259088049405	0.0114458585126399	-	1.8745132370203	0.90651601336466	0.000129976870148522	0.000527683429444314	Upregulated	1.11740309495833	0.16014972135487	0.14968042660487	0.21117334071961	-
APOC2	P02655	Apolipoprotein C-II (Apo-CII)	4	60050.6656472461	63046.3798614148	57924.8229676558	37919.094478688	34911.0764079689	34265.2328029802	52982.7037367967	55450.3387692066	52466.0860556123	40003.5640917295	33396.0680359981	39455.9671578505	60340.6228254389	42316.6812818701	0.701296726821817	-0.511903100384128	0.00680359972627289	0.0199602296605224	-	0.591615833993276	-0.75726742967506	8.75152784544568e-07	6.25310779924586e-06	Downregulated	0.888838071973974	-0.170007481275015	0.0200224909748101	0.0345134766608594	-	0.6234362744982	-0.681685994598221	2.79738156305685e-05	0.000160940263952491	Downregulated
APOC3	P02656	Apolipoprotein C-III (Apo-CIII)	4	66446.3537053368	65270.2211187133	56970.094984068	51308.4697116587	43182.1171052618	44693.0502242917	71757.0574191851	91370.7585121953	83499.2879104705	52051.1541469607	48762.3997004233	52336.6570839948	62895.556602706	59884.5502016047	0.952126882028868	-0.0707742525764441	0.602478530842576	0.721345916657463	-	0.737644250029707	-0.439002891691189	0.000666599934953822	0.0016315125479809	-	1.30707221709225	0.386338853729048	0.00681447773934806	0.0136597902195982	-	0.811664178964642	-0.301045150180529	0.0033301555045298	0.00833479598026385	-
APOC4	P55056	Apolipoprotein C-IV (Apo-CIV)	5	84177.9143245708	81725.9479252732	73195.2297463233	34528.9400991382	32874.3874149328	30415.2324302205	81297.1285568951	79351.3897612855	79635.0673875348	48364.2698572327	43047.6482549759	45801.8666912291	79699.6973320558	52812.8811614939	0.66264845324892	-0.593684396892241	0.0449670429080312	0.0939641509823483	-	0.409113054874585	-1.28942852025657	5.49550676189364e-08	7.6078421734965e-07	Downregulated	1.00495398664905	0.00712944692366533	0.886945360286655	0.90467086305238	-	0.573878318223129	-0.801183226115326	4.09854871167112e-06	3.78261891514647e-05	Downregulated
APOD	P05090	Apolipoprotein D (Apo-D)	8	67321.400116921	64387.4949659341	60581.1155551131	109941.975796636	148638.784006766	125559.122031548	166138.47348618	68678.1969459721	115092.611258661	53193.160758716	68824.0476970441	59981.1812756594	64096.6702126561	101783.06147302	1.5879617636194	0.667176174382124	0.112882885114437	0.200028472422782	-	1.99771106445142	0.99834793647041	7.68341515425748e-06	3.65994936917857e-05	Upregulated	1.81969557612434	0.863697116604929	0.0264285723965528	0.0436860357151974	Upregulated	0.946478650282436	-0.0793581314613317	0.389316836318634	0.467391215417764	-
APOE	P02649	Apolipoprotein E (Apo-E)	18	453803.139030892	461235.328849863	416935.737535385	165093.801453062	158071.491759346	153632.838240625	83309.0709337025	81456.5003740665	88875.0127573257	133919.115438914	131681.094645874	133795.840194665	443991.40180538	125537.196199731	0.282746908361886	-1.82241684543923	2.00936820127366e-06	3.06948314884217e-05	Downregulated	0.357963487216384	-1.48211565683447	2.05321398993783e-09	6.99672151955738e-08	Downregulated	0.190424546536809	-2.39270863470593	1.10205324267465e-09	4.74753651549462e-07	Downregulated	0.299852691332467	-1.73767417309391	1.02880172897268e-09	1.51919721978299e-07	Downregulated
APOF	Q13790	Apolipoprotein F (Apo-F)	2	3591.95407953408	3273.59561287395	4159.83630031166	2225.63302866463	1589.04845985773	2086.94039677391	1126.3546279697	1519.19645325832	2320.59158395752	3181.38694685956	3078.48528397678	3286.42317265932	3675.12866423989	2268.22888377527	0.617183530428696	-0.696228530849533	0.0234520989875162	0.0552621268695196	-	0.535275761700611	-0.901645768716868	0.000335591810903598	0.000940931469811985	Downregulated	0.450428009365368	-1.15063155229139	0.00188334579556572	0.00463512326353118	Downregulated	0.865846820220108	-0.207816279237722	0.168553287398223	0.230460204683373	-
APOH	P02749	Beta-2-glycoprotein 1 (APC inhibitor)	19	246379.346783268	224776.479497044	221142.253984399	112584.421404907	107897.820057884	107666.908894483	136538.937128048	136259.878434853	157081.130556641	139308.86491749	137990.806515779	138959.782953497	230766.026754904	130476.505651509	0.565406041289119	-0.822640796629329	1.2194727845882e-05	0.000122778737175585	Downregulated	0.473999798225355	-1.07704164989746	2.6036747861767e-08	4.6137117211051e-07	Downregulated	0.620946321207724	-0.687459537350834	3.24081482026633e-05	0.000177538800354116	Downregulated	0.601272004434279	-0.733910307489398	1.06646397977938e-06	1.3123431751174e-05	Downregulated
APOL1	O14791	Apolipoprotein L1 (Apolipoprotein L)	16	236417.578110969	238720.234848069	218617.858858535	196943.39027901	191111.113201932	182792.785431088	158277.241682759	142804.13483156	146898.039437048	176097.999231462	198998.605127771	190501.987305364	231251.890605858	176047.255169777	0.761279203852345	-0.393502426784894	0.00397338211433698	0.0126633688967718	-	0.822836211798405	-0.28132280876345	0.000630859685736026	0.00156128961330201	-	0.645730815832761	-0.630995217270474	1.60262426892914e-05	0.000102893123352987	Downregulated	0.815270583925869	-0.294649133335107	0.00166331876547915	0.00449298910431258	-
APOM	O95445	Apolipoprotein M (Apo-M)	7	30406.6514979956	27259.7361186188	22903.863181755	43613.6385758418	39914.0754017974	37722.8131099292	62215.6538693052	58932.3144793935	56020.3864140387	36241.3189596015	29833.2640907085	31383.6607258093	26856.7502661231	43986.347291825	1.63781346797229	0.711771056517824	0.0103727754422236	0.0275158055144016	Upregulated	1.50490442670959	0.589671867390061	0.000362118249062449	0.000984161867083834	Upregulated	2.19893016351791	1.13680178593627	9.3140928459285e-06	6.64449790855169e-05	Upregulated	1.20960581368938	0.274536978666899	0.0425403208746115	0.0703185154755705	-
ARF3;ARF1;ARF4	P61204;P84077;P18085	ADP-ribosylation factor 3; factor 1 and factor 4	2	3984.41675582601	4761.30786976882	3692.25543149684	5268.50510131742	5014.06248959314	4599.9587207537	6026.8999688831	8209.10195304012	7509.43766051883	4920.48330993877	6500.37754978958	6812.29328765929	4145.99335236389	6095.68000461044	1.47025802661621	0.556069366662257	0.0102543811090557	0.0273656074175403	-	1.19653884660949	0.258867235907835	0.0480248030342582	0.0716329553675973	-	1.74830957137961	0.805960663986575	0.00081109162448482	0.00219093652223643	Upregulated	1.46592566185952	0.551811945227617	0.00923323297130228	0.0197600106583909	-
ARF5	P84085	ADP-ribosylation factor 5	2	751.696845991145	781.871852178405	491.095303689651	1119.42262835299	1113.89286903088	851.390903016409	1424.48185102313	1256.76264794552	728.250608491131	747.956360820983	1126.19745608502	801.03613413893	674.888000619734	1018.82127321167	1.50961533213823	0.594180980599662	0.0274577174397086	0.0630247089419217	-	1.52356460013497	0.607450672534082	0.0272121895096007	0.0429400550915944	Upregulated	1.6839807021456	0.751875605697442	0.0497034147550662	0.0756653358642416	-	1.32130069413412	0.401958824321584	0.183281809479518	0.249060863801922	-
ARG1	P05089	Arginase-1	4	3057.42960486092	3498.94835276747	5965.17188720962	2713.45210757699	3341.75044797424	5306.16184893407	7282.2987155242	5815.26438820673	2374.7503901143	8196.3611591923	4755.33426975052	5995.47921114803	4173.84994827933	5086.76139315793	1.21872167332104	0.285368686772659	0.532299346810807	0.653209447748442	-	0.907344901012315	-0.140277040940174	0.658286167012499	0.703010771194598	-	1.23565482592586	0.305275789785336	0.627966843667345	0.6885874053085	-	1.51316529302495	0.597569591257383	0.0562234735592693	0.0877006999533673	-
ARID4A	P29374	AT-rich interactive domain-containing protein 4A	1	2507.10971877157	2576.14590877886	2060.57027747837	2238.99287936566	2565.50972240967	1856.5370364967	3001.45827491091	3685.85127701973	3010.13820911341	2937.91345602848	1842.63766545446	2101.1330300055	2381.27530167626	2582.24128342272	1.08439426621735	0.11688938999458	0.684653559176732	0.789847725821074	-	0.932419088430345	-0.100949555347751	0.507226958439144	0.574684252144606	-	1.35745857891325	0.440908176734497	0.0149647917708446	0.0269487916848949	-	0.963305131308445	-0.053935244172045	0.722197522786808	0.76819344843391	-
ARL17A	A0A0G2JMH3;Q8IVW1	ADP-ribosylation factor-like protein 17; ADP-ribosylation factor-like protein 17 C-terminal domain-containing protein	1	8191.71355004003	6790.44296280459	15302.7260242236	7269.89930992821	5596.26099398696	13003.4087694303	12123.618335478	11200.7146237172	5345.55653848266	21660.4452021515	10422.9411903359	19841.8736559086	10094.9608456894	11829.4131799355	1.17181367622507	0.228743192835383	0.702965626789933	0.800336490182689	-	0.854207343934107	-0.227341793475123	0.537445703138949	0.599719008792328	-	0.946673293600737	-0.0790614717537453	0.848729452253187	0.872359970645387	-	1.71456039114038	0.777838720525702	0.0520907791508988	0.0827104486159432	-
ARPC1B	O15143	Actin-related protein 2/3 complex subunit 1B	1	385.941012559969	431.793661320962	310.448190893847	720.41334150408	584.490228516502	822.858215970126	496.843174097854	590.086226655148	613.363924252077	354.326391507696	806.101789125407	269.75281404526	376.060954924926	584.248456186017	1.55360041646081	0.635615492601122	0.0976946171387615	0.177371784395374	-	1.88600789147376	0.915335712580477	0.00481026885753035	0.00922488789561015	Upregulated	1.50710791494295	0.591782723358394	0.0342257000944003	0.0539572424975777	Upregulated	1.26768544296573	0.342196806856028	0.667114546012162	0.719055337915785	-
ARPC2	O15144	Actin-related protein 2/3 complex subunit 2	2	705.027704039987	1023.47338900884	608.807236963489	1031.36571185391	764.171457457692	1111.62736771199	528.454652832793	714.617868657881	794.332589083194	1146.83260416289	1480.70340724279	860.675645183639	779.102776670772	936.975700465197	1.20263427178253	0.266197977089309	0.398095343683602	0.523312276711679	-	1.24380874345674	0.314764663861234	0.213238923056933	0.274607101494829	-	0.871688636202796	-0.198115192939488	0.508277851278954	0.571490071361869	-	1.49240543568804	0.57763951990811	0.0813086747021206	0.122100823366235	-
ASL	P04424	Argininosuccinate lyase (ASAL)	1	1024.27913293968	1172.51528246031	979.273140348026	466.384268726838	716.928893725044	633.004929160025	288.447248637866	315.550938347672	257.213143840814	805.288570923827	417.289932791314	463.71317076146	1058.68918524934	484.869010768318	0.457989953542525	-1.1266121431445	0.00303524350563671	0.0104233556046284	Downregulated	0.571876403675594	-0.806224715491481	0.00416239827546785	0.00815903732757637	Downregulated	0.271156490128096	-1.88280239322846	2.27163681933441e-05	0.000137854124789746	Downregulated	0.530936966823885	-0.91338750136917	0.0104615899035942	0.0218607751287368	Downregulated
ATRN	O75882	Attractin (DPPT-L)	2	296.566117166377	317.912383272487	283.824120500655	309.86734380118	272.600225187855	453.294897852168	102.9021918946	266.556106236966	310.846836097601	212.271203583509	542.127242905563	447.254665733984	299.434206979839	324.191190365936	1.08267920901824	0.114605844871765	0.959579744588166	0.970533851261547	-	1.15302175758757	0.205419736985803	0.571137056682861	0.632534290276268	-	0.757322886932745	-0.401019566064653	0.261276972429722	0.322411417232219	-	1.3376929825344	0.419747037204703	0.448761775160507	0.523161753673959	-
AZGP1	P25311	Zinc-alpha-2-glycoprotein (Zn-alpha-2-GP)	7	11872.7227405648	12342.4499462796	11789.5366829697	10804.5024619749	9566.3317923349	10602.2263394496	12917.7359888404	13972.6924282538	13465.5678121379	11351.081961818	12764.8585102328	12369.4345927591	12001.569789938	11979.3813208668	0.998151202762675	-0.00266971925182649	0.916930843390785	0.946853994457151	-	0.860250259920911	-0.217171672020948	0.0135255702825585	0.0231344696338742	-	1.12085326990769	0.164597428337984	0.0403111580308065	0.0628797289001665	-	1.01335007845943	0.0191326629912295	0.826175373544776	0.859144813334121	-
BASP1	P80723	Brain acid soluble protein 1	1	837.360304223755	992.041003746668	849.550676631064	443.473231944511	497.052691535046	564.480583165227	266.708944083154	488.720754634674	507.795437650264	494.193216508342	362.560532342677	660.92356138182	892.983994867162	476.212105916191	0.533281793014701	-0.907030021649493	0.00164953410274321	0.00646523127995308	Downregulated	0.561789280022749	-0.831898999446857	0.00236495118151351	0.00491865433526049	Downregulated	0.471537057636368	-1.08455693953871	0.00498393006438782	0.0104638910830512	Downregulated	0.566519041384985	-0.819803647314617	0.0149710189422623	0.0292165700062652	Downregulated
BLMH	Q13867	Bleomycin hydrolase (BH)	1	2142.84621255394	1654.30389878438	4795.73929395484	1802.3250520324	1212.09935416247	2639.46478962993	4638.06014340938	4093.5194670047	2156.5707128401	4422.81190070427	5151.10472754026	3977.12482246216	2864.29646843105	3343.67566330952	1.16736367906114	0.223254086530034	0.607433017848706	0.72142849036723	-	0.657972997108754	-0.603899717213572	0.233716366186333	0.295818143487273	-	1.2671116558939	0.341543658106909	0.362097190744973	0.424362580687891	-	1.57700638418078	0.657188500589619	0.0525040908535938	0.0827733531962351	-
BLVRB	P30043	Flavin reductase (NADPH) (FR)	1	358.216673871791	205.986898084768	460.820032041749	192.374468961915	223.82745067737	165.313646047507	253.478091234347	118.567991369992	173.95684981348	183.750023229011	330.290018092129	219.419825402351	341.674534666103	206.775373869789	0.605182279890592	-0.724558349712484	0.0440417257014169	0.0924667511171928	-	0.567319194815101	-0.817767417559163	0.0793827158546725	0.111286528872215	-	0.532673521163832	-0.908676527588981	0.0751169020125337	0.109463117077475	-	0.778470902615038	-0.361284979073748	0.448263915286734	0.523161753673959	-
BPIFB1	Q8TDL5	BPI fold-containing family B member 1	4	4529.79451932502	4649.98483863195	4108.38755535894	7812.92926356088	6541.61515481105	6492.67795825011	18297.3501255029	16766.2355897378	15757.5355403699	8450.12430350494	10131.7237194172	9753.43508058609	4429.3889711053	11111.514081749	2.50858846541451	1.32687581566424	0.00206501388602446	0.0077969118269389	Upregulated	1.56885614943106	0.649713075686116	0.0001736727957571	0.000530600334623415	Upregulated	3.82453965149124	1.93528610532699	6.75955130069773e-08	2.88652937317484e-06	Upregulated	2.13236959532122	1.09245751648569	8.65965431904784e-06	6.50207942938677e-05	Upregulated
BTD	P43251	Biotinidase (Biotinase)	3	8788.74133982635	8719.86754481426	8729.69027262346	4869.03818422349	3756.12865297716	4490.03520524296	5249.17098521255	5554.65534386639	5901.04467387403	6688.27476300878	6572.39907485549	7483.27250949672	8746.09971908802	5618.22437697306	0.642369119655874	-0.6385255544452	0.00274248681494096	0.00964223538903846	Downregulated	0.499849550606738	-1.00043417051109	7.53243938492468e-06	3.62703331252352e-05	Downregulated	0.636659827027249	-0.651405361256266	5.24739490787584e-05	0.000264158630021477	Downregulated	0.790597981333635	-0.338983823417759	0.00515120263402603	0.0118237449060805	-
C1QA	P02745	Complement C1q subcomponent subunit A	1	772.463451307037	788.359147247792	688.347520756273	937.477700297466	872.86671130121	814.061274923685	996.377820779251	1141.22210091621	858.828931624279	459.99098803445	786.843859596913	597.034006000902	749.723373103701	829.411488163818	1.10629002365262	0.145729650341982	0.670487597402873	0.777554988611185	-	1.16683289716039	0.222597966615365	0.219979809632433	0.280616595073102	-	1.33223753400988	0.413851333599909	0.0533735576034753	0.0801660053442462	-	0.819799639787596	-0.286656738821432	0.261043433341027	0.334226129971316	-
C1QB	P02746	Complement C1q subcomponent subunit B	3	38440.0233164156	37054.4166150368	33170.9013510983	40316.4864718903	39722.9786567718	38467.1108175976	30921.2892308426	37084.1195813386	35887.9313421063	36332.6215186631	33844.8978298871	36723.9942136274	36221.7804275169	36589.0477403027	1.01013940530949	0.014554407303993	0.8875378064968	0.931704379805883	-	1.09056461377248	0.125075249307033	0.0812975480660175	0.113254131425301	-	0.956085343570079	-0.0647886908550983	0.488484578984655	0.552037419617862	-	0.983768258585901	-0.0236095878231381	0.773087922579935	0.813486816396463	-
C1QC	P02747	Complement C1q subcomponent subunit C	4	11702.1710590157	11349.7104450827	11813.9944904175	10552.0677139222	10773.258603023	10391.099754335	12389.4345634072	11769.7082724042	13117.5511490011	10590.3722276678	9977.24276710196	11528.7313781489	11621.9586648386	11232.1629365568	0.966460410028724	-0.0492174596314661	0.576963019227956	0.70109755031974	-	0.909669559894866	-0.136585517571905	0.0497292826842334	0.0734335740970514	-	1.06914548742948	0.0964581858099241	0.214359152469612	0.272094855427044	-	0.920566182761825	-0.119406649129734	0.178424445602344	0.243206244313349	-
C1R	P00736	Complement C1r subcomponent	13	59320.9757824367	60638.3099016072	55317.4459950942	48157.4640407903	48092.441361841	48045.0672386834	46965.530376755	44214.7877996514	46552.8916875814	42493.3703848712	46740.9259775588	43814.3459575315	58425.5772263794	46119.6472028071	0.789374267097252	-0.341218605471766	0.000354619645001686	0.00170757068191029	-	0.823240890327995	-0.280613452295516	0.000503331736212124	0.00129637185547657	-	0.785804302399491	-0.347758028091759	0.00056189714787061	0.00167794339800196	-	0.759077608564271	-0.397680699672315	0.000221896570849288	0.000877680186484239	-
C1RL	Q9NZP8	Complement C1r subcomponent-like protein (C1r-LP)	3	4491.12967788292	4881.44943121534	3864.24622744236	3157.87012454346	3120.48053268143	3611.87100338955	3028.43962135486	2745.76760147759	2646.47109248647	2533.86340100641	3361.70036322148	2803.64035852003	4412.27511218021	3001.12267763125	0.680175782635713	-0.556020454459564	0.000712795573089051	0.00312642018691534	-	0.747174749923775	-0.420482393554017	0.00664824246922433	0.0120703746469934	-	0.636155430114606	-0.652548796579688	0.000871247361587553	0.00231115318073824	Downregulated	0.657197167868758	-0.605601831748648	0.00426808821218672	0.0102203409621552	Downregulated
C1S	P09871	Complement C1s subcomponent	6	16278.9641951312	16281.1024439924	16148.2673674195	13692.7397986129	15657.7201422303	15877.3311617328	13537.3076479235	13519.8199323601	14406.6542917444	11686.2927858015	11761.9500754382	11184.1444501053	16236.1113355144	13480.4400317721	0.830275165845003	-0.268338548054232	0.0320764355312443	0.0713703072225016	-	0.928543174901045	-0.106959101509129	0.156591473288531	0.207074694527819	-	0.851266681928766	-0.232316929574593	0.00640375570435352	0.012953715876843	-	0.711015640705198	-0.492046798728134	7.933855886539e-05	0.000366114391430914	-
C2	P06681	Complement C2	7	12363.0588250184	11879.6953854754	12083.0303723435	7458.63488032902	7318.43060742833	8021.2803315634	7165.04644455794	7871.27234209226	6678.11028236314	7169.42475679403	6990.78498737607	6747.70928058946	12108.5948609458	7268.96599034374	0.60031457603628	-0.736209396904296	8.01944954689161e-07	1.61482552239681e-05	Downregulated	0.62760780203746	-0.672064807764928	6.20181440242542e-06	3.09112759023076e-05	Downregulated	0.597769031512472	-0.742339937317113	3.18999537505976e-05	0.000177538800354116	Downregulated	0.575566894558909	-0.79694448131718	6.90676688234869e-06	5.39863210159072e-05	Downregulated
C3	P01024	Complement C3	91	1620628.59217438	1527264.67501643	1386146.23710488	1042215.97734038	1042267.51008707	1006523.0459919	1055470.30052191	1018382.50999704	1071438.2830181	1023777.04400534	1018252.15100434	1049885.95234761	1511346.5014319	1036468.08603486	0.68579117035893	-0.544158765360663	2.53367136948504e-06	3.62069811832862e-05	-	0.681733480815693	-0.552720257479154	1.86075463734284e-05	8.00305149847453e-05	-	0.693706151116922	-0.527603417820803	0.000119081764346077	0.000493020762666467	-	0.681933879144175	-0.552296233724867	4.2217509166676e-05	0.000222647101914732	-
C4A	P0C0L4	Complement C4-A (Acidic complement C4)	49	609828.856338951	611595.636238714	548885.608716343	394809.422181019	388343.069515212	377908.937841147	406998.621469952	412147.148735565	422922.616519011	370572.450032794	376616.907283077	377017.82191631	590103.367098003	391926.332832676	0.664165559264783	-0.590385181992794	1.90529078524623e-06	3.01444220665742e-05	Downregulated	0.655852005074535	-0.608557791679654	2.9714339097294e-06	1.70953924936379e-05	Downregulated	0.701610630711896	-0.511257487413808	5.34375597268773e-05	0.00026598695459558	-	0.635034042007918	-0.655094162971674	3.4957424974221e-06	3.29492324757019e-05	Downregulated
C4B	P0C0L5	Complement C4-B (Basic complement C4)	49	32802.1273888441	32677.4569672793	28075.8159638447	30436.1018595118	30438.98152908	30674.5509532417	19030.8430251271	20639.7054721992	20346.6191723243	17866.3166367004	17172.4366722376	19175.2000345425	31185.1334399894	22864.5283727738	0.733186805718592	-0.447747271224011	0.0315063529457391	0.0712107875253185	-	0.978560660621678	-0.0312668091190738	0.699233671306535	0.739285241978031	-	0.641514733135515	-0.640445696014392	7.58675546486624e-05	0.000357546028822951	Downregulated	0.579485023398583	-0.787156719156565	1.30607181504728e-05	8.90138175486067e-05	Downregulated
C4BPA	P04003	C4b-binding protein alpha chain (C4bp)	26	411717.573521365	402002.745066925	384354.444042403	252028.78573858	236356.500426418	229799.048674896	176891.039698654	199786.443380832	204413.456013438	201851.117874726	208671.061151116	212224.436134876	399358.254210231	213557.98767706	0.534752907760454	-0.903055672709419	6.6934937694403e-07	1.48260886993103e-05	Downregulated	0.599448679866128	-0.738291848290197	4.0588483586407e-07	3.66953025077108e-06	Downregulated	0.485020599062603	-1.04388207432083	8.90873981196866e-07	1.36088680575935e-05	Downregulated	0.519789444352631	-0.944000758373784	7.2638251737381e-08	2.41213899931387e-06	Downregulated
C4BPB	P20851	C4b-binding protein beta chain	5	75342.1743679538	78588.8212517459	72127.8211498509	56692.2681101862	53445.3054490059	48188.8781010078	45176.7670384345	48713.6530335852	49642.8266167928	42612.2086363483	39681.4248008083	46125.4811782673	75352.9389231836	47808.7569960485	0.634464397530477	-0.656388884244636	2.70853214266707e-05	0.000222199951703984	Downregulated	0.700377246606583	-0.513795879678226	5.20779834788459e-05	0.000187565420171778	-	0.634937618182499	-0.655313239002083	1.12184113569388e-05	7.64577881711366e-05	Downregulated	0.568078327802348	-0.815838229697718	2.53538359950768e-06	2.49594429907089e-05	Downregulated
C5	P01031	Complement C5	44	311915.768505794	317353.58531227	291327.426428395	217160.313522177	204380.124031342	202543.830458836	248927.903673554	286985.134760526	268178.757634916	277284.422623287	267140.709882162	273419.518962773	306865.593415486	249557.857283286	0.813248088538204	-0.298232568533583	0.024516752682053	0.0571627444113131	-	0.677912720751943	-0.56082855226872	3.62474335691636e-06	2.00735065814242e-05	-	0.873446239789941	-0.195209186221891	0.0234416252521667	0.0394035189214339	-	0.888385305072729	-0.170742565660774	0.0119801894278313	0.0242338991622341	-
C6	P13671	Complement component C6	21	109763.573687869	112309.658785367	106574.895953851	73356.6520481564	69682.0630968401	66338.8798583036	89251.6292122201	98819.1010270783	93594.8600467306	108226.865168357	105862.943595072	109420.585913467	109549.376142362	90505.9533295806	0.826165848831176	-0.275496670060332	0.0877976278977552	0.162737862588726	-	0.637087440617366	-0.650436698092506	1.1510568577251e-06	7.72603315109426e-06	Downregulated	0.857043037591856	-0.222560441819895	0.00568195382432253	0.0115995647196999	-	0.984367068284308	-0.022731701229477	0.652174147942687	0.706389113786333	-
C6orf222	P0C671	Protein BNIP5	1	11857.2180422422	13116.0358724542	12635.0780261655	12055.6045027624	20338.871986542	13082.9637145459	20525.143273862	12670.4766433578	11596.7801091993	15244.6288693585	14453.015223372	18890.4748420841	12536.110646954	15428.6621294538	1.23073755201759	0.299523147873973	0.173416130269012	0.276342970176879	-	1.2092384282122	0.274098732002706	0.211182580787833	0.272751846323644	-	1.19102331092094	0.252201650163343	0.337366391912013	0.401756214024252	-	1.29195091691964	0.369551261005725	0.010922000608275	0.0225044012533294	-
C7	P10643	Complement component C7	18	74316.926191369	77998.5909062674	70288.2446325261	67916.7570389505	65435.5485861394	68306.334847125	89131.7121169137	75756.6106455281	82184.4438902762	81283.914763353	90026.9063323906	75736.9011939451	74201.2539100542	77308.7921571802	1.04187986163809	0.0591889311563132	0.642469109353979	0.758970174516834	-	0.905908502645445	-0.14256275040573	0.0272373712883477	0.0429400550915944	-	1.10992179436849	0.15045802715955	0.0878719396437208	0.126798922678073	-	1.10980928790034	0.15031178194534	0.0844815463088302	0.125588338975878	-
C8A	P07357	Complement component C8 alpha chain	6	13676.1129642173	13334.3163256637	13504.2036836861	7550.89904262898	7773.90179669991	6783.43598361986	9863.84729503718	12544.4022488965	11538.0909086112	13998.7112499091	13321.5466266843	11851.9291941737	13504.8776578557	10580.751594029	0.78347630108846	-0.352038458759066	0.0918203890236603	0.16878187691901	-	0.545685230256751	-0.873859099231978	1.47483589394972e-06	9.46887392782209e-06	Downregulated	0.837878513540834	-0.255187016377848	0.0285826614626209	0.046723686449967	-	0.966865159467794	-0.0486133916707534	0.548217948652261	0.617280175557357	-
C8B	P07358	Complement component C8 beta chain	4	16477.6181423901	17194.387860221	16302.0021570914	16430.4020223774	15310.0102753416	16140.4744417306	18270.0356760164	20949.0854007128	19419.9475840903	18118.4856093469	19334.474144506	18532.1377705998	16658.0027199009	18056.1169916358	1.0839304864601	0.116272238190889	0.289504617421345	0.411059440761718	-	0.95811579864549	-0.0617280631059154	0.31909657505945	0.384129844432979	-	1.17339134522542	0.230684256039236	0.0144905818824536	0.0263087203849466	-	1.12028431550938	0.163864918462729	0.0365353510191202	0.0629772782158376	-
C8G	P07360	Complement component C8 gamma chain	4	11392.0770925628	13295.025844086	10715.1401415121	10045.72199122	10220.083814791	9872.46270829269	11896.4420604808	13542.2147261131	12606.8521403744	12937.572619037	13246.9156260726	11163.8664607888	11800.7476927203	11725.7924607967	0.993648264171442	-0.00919284404465383	0.916833431350905	0.946853994457151	-	0.851309575152187	-0.232244237569788	0.030399133510702	0.0469227043388188	-	1.0746637958214	0.103885389149907	0.312474345738252	0.376157975983819	-	1.05497142154074	0.0772039178330376	0.487671130118246	0.562599767297872	-
C9	P02748	Complement component C9	11	100189.422473636	101421.829779275	93088.1621326279	63427.5519580834	59873.6275335518	60753.2047695113	61652.70972745	72522.6365402352	67549.2106067674	79753.5099638431	73736.8203247286	76775.8009205739	98233.1381285132	68449.4524827494	0.696806126596512	-0.521170786146411	0.00021460574652815	0.00117370797175272	-	0.624549541928705	-0.679112077801964	8.0065590293819e-07	5.81459942625603e-06	Downregulated	0.684509527428335	-0.546857472939683	0.00011847879116425	0.000493020762666467	-	0.781359310432496	-0.355941966273516	0.000269484239430021	0.000978537033340157	-
CALCR	P30988	Calcitonin receptor (CT-R)	1	16457.2682258417	17536.6516108536	14473.7810503673	10693.7854672149	10012.463667	9335.46682876212	16135.5113795624	16071.1675465895	15221.0956542923	14226.9676475633	13512.7342016781	15558.4956386314	16155.9002956875	13418.6320034771	0.830571602813057	-0.267823547927357	0.132612196177441	0.225950780410025	-	0.619829606380113	-0.690056427479124	4.29714124183164e-05	0.000161799292400217	Downregulated	0.978543931575347	-0.031291473015195	0.757886770661003	0.801297946068793	-	0.89334127048371	-0.162716681937417	0.129260783330809	0.184108790688431	-
CAMP	P49913	Cathelicidin antimicrobial peptide (18 kDa cationic antimicrobial protein) (CAP-18)	6	60560.3826046031	59163.6071597236	55707.8974211361	18464.642272767	16299.9776236322	15608.8332219675	37845.8352787027	37546.1158820947	43963.3594160165	48186.0124800171	48146.5634715989	48514.3949881625	58477.2957284876	34952.8594038843	0.597716754313877	-0.742466112058975	0.0396855747707465	0.0853432505992267	-	0.287139663869163	-1.80017546474304	4.31281738780691e-09	1.12386947223439e-07	Downregulated	0.680351288991345	-0.555648242607849	0.000145079033110571	0.00056876116520339	-	0.825659310081122	-0.276381486424443	0.000942929773690714	0.00280347577010058	-
CAP1	Q01518	Adenylyl cyclase-associated protein 1 (CAP 1)	4	3756.30388175411	3701.94917425233	4357.24574614045	5133.35655638042	4946.46022001829	4783.85303619408	4302.15903533443	6057.62582282241	4546.97155644457	7565.79380287917	7178.49326164206	7191.88058082462	3938.49960071563	5745.1770969489	1.45872227482389	0.544705235638403	0.015607888010021	0.0397373240714903	-	1.25798073035157	0.331109823298956	0.00742613445869372	0.0133730795333387	-	1.26162734762352	0.335285838111392	0.0651957791005285	0.0965944151890774	-	1.8565587464966	0.892630966654212	3.2784524676796e-05	0.000186199287587444	Upregulated
CAPZB	P47756	F-actin-capping protein subunit beta (CapZ beta)	1	1526.04993240625	1135.75685413982	1588.01049786166	2368.16270658561	1754.78537368258	1862.88613307804	1792.16098935428	1932.83658824409	1991.31427960504	2060.10456676424	2086.18871640199	1076.8445669116	1416.60576146925	1880.58710229194	1.32753032173289	0.408744813582416	0.0736633953084397	0.141015363865863	-	1.40849213336955	0.494151506076751	0.0238581887834931	0.0382941218517661	-	1.34507238185889	0.427683810060066	0.0288492044185836	0.0469358915274848	-	1.22902644997024	0.297515964392662	0.414866109215562	0.490095163686651	-
CASP14	P31944	Caspase-14 (CASP-14)	2	805.333411751043	506.733706516858	1466.68230305804	689.737352822588	936.230368862335	1698.4980782189	1943.12328822335	1376.86509740599	975.867553218233	1328.59715904405	1015.13817685294	1761.54615412214	926.249807108647	1302.84480319673	1.40658037734296	0.492191996080149	0.137550120816089	0.232575204280639	-	1.19638920098001	0.25868679336755	0.518591262891004	0.582962045456627	-	1.54596737146515	0.62850987067145	0.12822196728522	0.176404756234013	-	1.47738455958372	0.563045404972887	0.131138430071353	0.185604870676069	-
CAT	P04040	Catalase (EC 1.11.1.6)	4	1012.55370483318	1820.80822849261	2001.26009441741	1011.28903013744	949.018045785101	951.217060108629	628.771965117454	1281.47986475437	606.846334081498	1043.66071242322	1239.95319338115	1574.73864980185	1611.5406759144	1031.88609506563	0.640310300874121	-0.643156875646364	0.0493764674908199	0.100800806905222	-	0.602223735242083	-0.731628525248484	0.0270575236039446	0.0429400550915944	Downregulated	0.520640114058369	-0.941641622708227	0.032671971726912	0.0518770017025879	Downregulated	0.798067053321911	-0.32541812860145	0.361115670245222	0.443141944372946	-
CCDC180	Q9P1Z9	Coiled-coil domain-containing protein 180	1	4391.899608618	4201.20022683316	3076.35543037348	10096.6518088096	12350.8843627081	12952.1570259423	16812.3767619585	7123.86683650639	10870.8873650827	5720.17778756136	6167.06054006424	3661.98264602889	3889.81842194155	9528.44945940691	2.44958721097601	1.2925386558187	0.00981786236558415	0.0265202013899621	Upregulated	3.03353433310055	1.60099963967595	3.96658552410216e-06	2.16937949034229e-05	Upregulated	2.98275542179628	1.57664568527363	0.00130744578418729	0.0033479681063293	Upregulated	1.3324718780312	0.414105085064713	0.116600819426808	0.167708321448299	-
CD36	P16671	Platelet glycoprotein 4 (Fatty acid translocase) (FAT)	3	1914.24881665946	1516.69990108109	1316.79088312787	2519.40212142771	2597.26339207182	2399.57603205047	3260.34595955575	3109.06092235942	2730.18042595694	2244.44878125064	2887.64563905575	2597.66598758546	1582.57986695614	2705.06547347933	1.70927580336412	0.77338520452838	0.000119104560294291	0.000694254213294356	Upregulated	1.58312000602881	0.662770620946009	0.00201744684382778	0.00430205540716375	Upregulated	1.91661465725873	0.938560306779526	0.000564364709485987	0.00167794339800196	Upregulated	1.62809274680482	0.703182887284799	0.00588481144178927	0.0132333577092013	Upregulated
CD44	P16070	CD44 antigen (CDw44) (Epican)	1	2308.5526758772	2298.05661138992	2427.69943713252	2766.37483107225	2617.45067979821	2611.62055883946	2224.86184158491	2217.00163786535	2415.83283052601	2375.89548136004	2819.79927486322	2257.66244068875	2344.76957479988	2478.49995295536	1.05703348405435	0.080021078247586	0.499951806991857	0.623883522527867	-	1.13663565006415	0.184769870690317	0.0979867924458232	0.134807916315216	-	0.974892712085444	-0.0366846373164143	0.731060934391867	0.778509600806724	-	1.05957209001346	0.0834817475654651	0.610498496499136	0.673323737661715	-
CD59	P13987	CD59 glycoprotein (1F5 antigen)	1	1962.31338145966	2271.95026918606	2121.97684403484	6764.21788919458	6560.50930666884	5741.41919288406	2067.83706734202	2026.14822888154	2342.31688452611	1925.32459862561	2311.12550845567	3227.11699842529	2118.74683156019	3662.89063055597	1.72880052302366	0.789771413776695	0.175563621583582	0.278153658341659	-	2.99959487132428	1.58476766185459	2.60337262427873e-07	2.62112289217154e-06	Upregulated	1.0125957609905	0.0180583498474342	0.888333691710576	0.90467086305238	-	1.1742109367562	0.231691599313802	0.360009265572294	0.443011401801462	-
CD5L	O43866	CD5 antigen-like (Apoptosis inhibitor expressed by macrophages)	14	167906.192397785	150727.018550244	153734.789671976	168400.549029893	164328.832545711	145088.331154647	123268.111914138	120334.691766061	138980.145533137	189025.282197017	210149.76396044	188029.739292798	157456.000206668	160845.049710427	1.02152378759343	0.0307227996105354	0.962640223239936	0.971411432563307	-	1.01153700526516	0.0165490992693846	0.832389751352104	0.857555022904609	-	0.809925627288848	-0.304138658578707	0.0041976267773479	0.00906236796147783	-	1.24310873022627	0.313952489228567	0.0015146033207243	0.00421993252252116	-
CD81	P60033	CD81 antigen	1	988.230709339535	1067.82797710102	1457.24857732817	1866.02422968429	2104.79414878212	1615.57734696375	2818.51808396014	2008.56416860142	2534.54975732976	1807.35589533007	2029.47611453849	2357.3857032181	1171.10242125624	2126.91616093424	1.81616579585985	0.860895910749225	0.000347491579836004	0.00170757068191029	Upregulated	1.59006750791209	0.66908801787598	0.00587414625920913	0.0109338100539061	Upregulated	2.09535672720936	1.06719587865725	0.000893355753272101	0.00235569403987822	Upregulated	1.7630731524581	0.818092335406286	0.00415083024292897	0.00999357498705182	Upregulated
CD9	P21926	CD9 antigen	2	8926.05482434626	8818.53030966497	8986.49725082553	16743.3620608989	18027.7508258375	17079.0698038161	37955.7592827335	30792.84141036	38997.4293381803	18725.7200894554	20566.146602155	17932.1315113703	8910.36079494559	24091.1345472008	2.7037215553456	1.43494658231293	0.000324429676455334	0.00161485782774958	Upregulated	1.93969634091452	0.955830816460751	1.65015511747467e-07	1.87440696677251e-06	Upregulated	4.03073951440114	2.01104455237171	9.63375872231099e-08	2.88652937317484e-06	Upregulated	2.14072881072115	1.0981020455094	6.42081103640853e-07	9.17554609396445e-06	Upregulated
CEP126	Q9P2H0	Centrosomal protein of 126 kDa	1	7534.12053243089	6204.1416654838	5684.25649880901	6800.60687480568	5737.71568983487	6544.08269201714	5547.83117313401	4221.91628452184	5361.51588250225	4010.35621326065	5472.41814975461	4736.71607980616	6474.1728989079	5381.46211551524	0.831220018301183	-0.266697695751015	0.116344792580096	0.205341606027818	-	0.982488705745286	-0.0254872720035693	0.876371763835801	0.898686785600139	-	0.779057730690228	-0.360197854284017	0.042688238392664	0.0661219916361894	-	0.732113618468034	-0.449860533699893	0.0193142027133392	0.0365649222308088	-
CETP	P11597	Cholesteryl ester transfer protein (Lipid transfer protein I)	5	8500.35395102516	9420.98436052328	8423.88033021347	7731.73680073691	7760.25202919808	8503.19971062929	8381.53875583295	10021.2554860598	8915.40438688939	8936.63651107635	9439.1689095443	8723.14655489989	8781.73954725397	8712.48212720744	0.992113473683219	-0.0114229555679642	0.884609174199567	0.931704379805883	-	0.910798610816142	-0.134796003863191	0.12287809121217	0.166759757508517	-	1.03693193821052	0.0523212021273719	0.60770304476752	0.669682708537342	-	1.02860987202299	0.0406959050505994	0.644210840878999	0.702919710614277	-
CFB	P00751	Complement factor B	25	351791.914504345	344848.191198542	321637.637801222	196323.375108354	201722.011412565	186632.841435708	171854.521695785	157194.86340987	167779.039225254	163996.787038369	176974.631520659	174154.594548116	339425.91450137	177403.629488298	0.522657881761653	-0.936061190079407	1.01059561630109e-07	4.06994416383075e-06	Downregulated	0.574183450130832	-0.800416346993386	2.47315690996467e-07	2.55962450174718e-06	Downregulated	0.487910520975561	-1.03531150197879	3.73843586237935e-07	7.88631946206692e-06	Downregulated	0.505879674178566	-0.983133820855607	1.29837330943513e-07	3.07846881773678e-06	Downregulated
CFH	P08603	Complement factor H (H factor 1)	48	430313.521072085	413737.50223147	395002.325213434	213514.033828083	202699.047402169	194358.850528669	192800.041009305	214185.466327199	213350.688664405	225401.381124757	224066.966871728	233377.434579471	413017.782838996	212639.323370643	0.514843021791956	-0.957795480465171	2.16703107494472e-08	1.24517228737382e-06	Downregulated	0.492772916105436	-1.02100513040111	3.9415813152396e-08	6.55527354082984e-07	Downregulated	0.500653338892455	-0.998116093001506	7.03574890679311e-07	1.15438398729976e-05	Downregulated	0.551102810377977	-0.859606610598394	1.92815518791039e-07	4.03104488270618e-06	Downregulated
CFHR1	Q03591	Complement factor H-related protein 1 (FHR-1)	7	3868.42223149973	3856.9282960311	4114.58935653321	2334.79998549795	2014.63384238846	2118.37989912249	3688.91633405916	4722.56434042199	4135.52937126868	3652.10236246634	4227.17641926717	3370.72960769457	3946.64662802134	3362.75912913187	0.852054781204922	-0.230981906182731	0.277361890395615	0.398951227059341	-	0.546270824880983	-0.872311720951751	2.11382060929587e-05	8.91830980874351e-05	Downregulated	1.05971906687106	0.0836818548355283	0.518644526187735	0.580200820962542	-	0.950174451862718	-0.0737356785684876	0.549003135823022	0.617280175557357	-
CFHR3	Q02985	Complement factor H-related protein 3 (FHR-3)	6	11798.1063798871	11499.014275078	10189.2972813841	10126.914454044	9769.64148723058	7708.41521086824	17431.9484210416	17575.7659120681	17070.3202903681	16308.3761447753	14112.3916821182	16905.7319151421	11162.1393121164	14112.1672797396	1.26428876088484	0.338326009652954	0.277374668023198	0.398951227059341	-	0.824363215098556	-0.278647964802662	0.0346420302263451	0.0527368363926834	-	1.55519872930176	0.637098945281382	5.23178864905802e-05	0.000264158630021477	Upregulated	1.4133043382542	0.499072166317812	0.000955453450035014	0.00282177252243674	-
CFHR4	Q92496	Complement factor H-related protein 4 (FHR-4)	5	6467.49419219748	5735.36256417102	5297.47374388428	3090.62800305924	2684.55006320194	2537.95573946796	4823.19881444077	4175.79959812679	4687.31082030712	6972.90686776608	6337.37231069112	5656.5867869536	5833.44350008426	4551.81211155718	0.780295911238608	-0.35790675460751	0.163336084155646	0.26216625101794	-	0.475027246234525	-1.07391783011723	1.07470009529246e-05	4.95929314806835e-05	Downregulated	0.782060043533292	-0.354648718579433	0.0130820461190252	0.0240470806254281	-	1.08380044394801	0.116099143195664	0.371898148478351	0.45385917293639	-
CFHR5	Q9BXR6	Complement factor H-related protein 5 (FHR-5)	7	12984.2158015693	13801.4364955321	12621.9756293185	10566.8299798902	9833.57987184441	10096.5934671281	7977.81786830137	7941.02797744879	8626.07692434078	6911.74864566446	9137.68750147854	6719.65343235697	13135.8759754733	8645.66840760596	0.658172201362797	-0.603463000972902	0.000824728356787924	0.00351302559670241	Downregulated	0.773885791243392	-0.369807423303605	0.000445603126383026	0.00118204901190228	-	0.622846998452179	-0.683050284260314	2.77851913163279e-05	0.000161958417804385	Downregulated	0.577783814392821	-0.791398305007464	0.00021777083562385	0.000869121443075365	Downregulated
CFI	P05156	Complement factor I	8	26052.7384002681	23732.3239947528	24053.3801318023	18697.1479617629	18598.8858344667	17584.7026761376	16890.9890799928	16092.7329035368	17867.2578562493	17396.760618669	16426.3006311562	16252.9473275544	24612.8141756077	17311.9694321695	0.703372207202798	-0.507639764932481	2.13393601233157e-05	0.000189066730692577	-	0.7432542533983	-0.428072280664196	8.71071109564345e-05	0.000296834231951542	-	0.688678933352451	-0.53809654913802	9.6432436164082e-05	0.000432466147882524	-	0.678183434857643	-0.560252549009121	3.77023959778635e-05	0.000208777017727419	-
CFL1;CFL2	P23528;Q9Y281	Cofilin-1 (18 kDa phosphoprotein) (p18); Cofilin-2 (Cofilin, muscle isoform)	3	5014.89776809475	5548.51449622366	4980.91983605971	7522.1126239914	8318.45567914132	7244.31919931383	7091.76377520403	8697.47434421642	7518.29252236195	7619.99563952847	9080.62696954226	7685.21906063554	5181.44403345938	7864.25109043725	1.51777208045741	0.601955161582463	3.64183627591966e-05	0.000267123835299856	Upregulated	1.48509999357804	0.570560072697724	0.000149293162293751	0.00046575261194459	-	1.4994231010553	0.584407534496762	0.000670049448512254	0.00187868294741094	Upregulated	1.56879314673887	0.64965513825397	0.00035317062857445	0.00124066371290749	Upregulated
CFP	P27918	Properdin (Complement factor P)	3	880.734697781352	733.020686750112	3805.98423612918	538.940805959529	379.8586613996	3020.64006992919	392.994969562504	654.00262689979	2831.39355609405	418.078765684241	374.546723350023	1742.24039717008	1806.57987355355	1150.299619561	0.636727795100672	-0.651251351273987	0.33608691344376	0.45811231586334	-	0.726868782085167	-0.4602331496164	0.450768621234544	0.515996121981662	-	0.715604701335003	-0.482765229338773	0.513319378476732	0.575697429532132	-	0.467709901881847	-1.09631412252431	0.19965338277621	0.26965380661543	-
CHRNB4	P30926	Neuronal acetylcholine receptor subunit beta-4	1	2644.81082074955	2956.91433135756	3718.02347862935	2445.07411227886	1497.52317671389	3897.65684468958	2864.41968321909	2667.88348542553	1335.64264917459	8694.17749312371	3692.23393236456	8005.08350855348	3106.58287691216	3899.9660983937	1.25538775333435	0.328133040200601	0.896566564850443	0.936742896765911	-	0.841251673658367	-0.249390624940069	0.298054906237453	0.3627426468769	-	0.736923933245235	-0.44041238573463	0.131333626314103	0.179570359435641	-	2.18798765309943	1.12960459696846	0.0100873886382964	0.0212795865084063	Upregulated
CLIC1	O00299	Chloride intracellular channel protein 1 (Chloride channel ABP)	2	5136.80345865654	4324.31040244334	4717.03756356027	7469.70657980502	6878.54888946147	6278.26208213555	7032.47143363586	7385.72003605522	8146.98771322381	6156.40112530039	6067.20460917575	6942.57242450126	4726.05047488672	6928.65276592159	1.46605560028169	0.551939818839785	0.000217539248129423	0.00117524252343091	-	1.45481007598256	0.540830823014862	0.000554019475011441	0.00140246072817182	-	1.5915459291588	0.670428791163922	0.000236587852562718	0.000831812846708604	Upregulated	1.3518107957037	0.434893240968018	0.00483130768168768	0.0113241762062838	-
CLU	P10909	Clusterin (Aging-associated gene 4 protein)	11	115946.072144024	121992.579689741	114139.346400211	140226.764429976	129220.193713373	128626.577126873	219941.276913655	213040.843535379	248059.687819258	86709.8954161599	100043.81312779	95963.501085517	117359.332744659	151314.728129776	1.28932846319938	0.366619844663891	0.39269416960525	0.51774856290216	-	1.1306401912842	0.177139887030618	0.00956054511627426	0.0169456671282536	-	1.93434923989684	0.951848291805783	1.96732119064976e-06	2.28994148378076e-05	Upregulated	0.802995958417102	-0.31653536839792	0.00125039142676378	0.00350584431681238	-
CNDP1	Q96KN2	Beta-Ala-His dipeptidase	6	8390.85201912148	8658.92364227817	8409.55504299404	11868.8618382673	10860.1860697452	9797.49747154911	13250.8390313582	15182.8407277209	15796.6616740954	11647.1631176322	9914.44138896477	12874.8565319573	8486.44356813123	12354.8164279211	1.45582968044666	0.541841582495457	0.0035005061389361	0.0117479107541568	-	1.277588392139	0.353423109941017	0.00256572754347298	0.00521384083375472	-	1.73729395900974	0.796841886071444	2.39841871777563e-05	0.000143581012429	Upregulated	1.35260669019124	0.435742394672567	0.00393766766456675	0.00958454272199489	-
CNTNAP4	Q9C0A0	Contactin-associated protein-like 4 (Cell recognition molecule Caspr4)	1	728.32351326976	958.076565227265	669.296635740673	673.388143263035	679.97394423588	746.799098731202	628.605413596196	724.886296312029	679.157607016689	949.213287438324	491.677382352146	709.590735741545	785.232238079232	698.143545409672	0.889091801831023	-0.169595704844044	0.373936089642886	0.497458521657053	-	0.891524436714141	-0.165653752176591	0.473399305994883	0.538411991339662	-	0.862865454894808	-0.212792474867462	0.355899874270839	0.419318202930802	-	0.912885513884121	-0.131494153525832	0.596321057752799	0.662080773394711	-
COL6A3	P12111	Collagen alpha-3(VI) chain	6	1539.71344780309	1730.09087213873	1463.71242643938	1211.68679065296	1198.01854137111	1058.46324573567	1369.05350474817	1258.75329627912	1152.05871119445	1671.70637900989	1418.61528575481	1244.86020852963	1577.8389154604	1287.02399591953	0.815687826753844	-0.29391097328399	0.0526160552541878	0.105949602170933	-	0.732683280440737	-0.448738400597279	0.0123986642148478	0.0212891792526262	-	0.79853219387287	-0.324577521935314	0.0533836830170488	0.0801660053442462	-	0.915848005947926	-0.126819906237739	0.486186608755886	0.562351612738531	-
COLEC11	Q9BWP8	Collectin-11 (Collectin kidney protein 1) (CL-K1)	2	628.99653964032	684.4401890838	727.139350354754	950.24706035978	1341.84398631144	786.446529551814	1414.28889792209	1179.87385606026	1062.27453064556	880.895785308695	967.210809327198	732.965979590695	680.192026359624	1035.11638167528	1.52180022928996	0.605778984906647	0.0146433910627082	0.0377152455859286	Upregulated	1.5086610138117	0.59326867820903	0.0365354118452004	0.0554287241350129	-	1.79186521008246	0.841462117273084	0.00181169376267086	0.00448368903275525	Upregulated	1.26487446397573	0.338994207696847	0.166241494425862	0.228003040342591	-
CORO1A	P31146	Coronin-1A (Coronin-like protein A)	2	506.286542853043	380.000075383405	401.605933224344	608.352980541037	430.765110093266	354.623817366915	348.20593446556	285.53362035061	321.44178125641	464.106849427071	680.481636347399	256.564286541004	429.297517153597	416.675112932141	0.970597537332274	-0.0430548952870261	0.726147154178055	0.818524013726194	-	1.08218803379239	0.113951194036196	0.756978838116644	0.796535927044354	-	0.741662287734459	-0.43116568259596	0.1215928515541	0.168330103870208	-	1.05687319689625	0.0798022932930358	0.895021445384663	0.909391055746343	-
CORO1C	Q9ULV4	Coronin-1C (Coronin-3) (hCRNN4)	2	1253.16724192772	1323.91460480644	1188.47474333915	2063.76478232557	2294.95696234709	2075.77210640191	2795.86707706892	2697.16260466555	2235.6466883694	2938.78300421001	3115.36587169169	3234.20040565231	1255.18553002444	2605.72438919249	2.07596751783919	1.05378387037261	2.25923579942741e-05	0.000196243423362028	Upregulated	1.70877629831326	0.772963541286593	0.000207132729120799	0.000628482388335871	Upregulated	2.05246586666047	1.03735822959912	9.96111463683572e-05	0.000432624880795904	Upregulated	2.46666038854383	1.30255909809008	1.82871837450357e-05	0.000114101723930293	Upregulated
CP	P00450	Ceruloplasmin(Ferroxidase)	39	529524.209464105	566935.455512046	525388.643703979	299186.844373337	292837.801531357	291454.131139516	243331.772559255	226842.671981666	241274.392523189	315718.452247337	317051.278822767	332100.686676768	540616.102893376	284422.003539466	0.526107161842275	-0.926571405422895	4.10168927120178e-06	5.04735651983996e-05	Downregulated	0.544735763706034	-0.87637150689466	4.60459482352743e-08	7.03391554076776e-07	Downregulated	0.438665461656579	-1.18880697471289	9.25358049062006e-08	2.88652937317484e-06	Downregulated	0.594920260164214	-0.749231784407936	6.68517583731776e-07	9.25479029978677e-06	Downregulated
CPB2	Q96IY4	Carboxypeptidase B2 (Carboxypeptidase U)	2	6208.17811275125	6951.27200072938	5901.40688922067	7641.68697833214	6961.59694857787	7591.22465710173	7301.61869199024	8035.58377329474	7895.65378579279	6331.61508388062	5566.88116451497	5656.30900627803	6353.61900090043	6998.01889886257	1.10142249604057	0.139367980275421	0.338167694948645	0.459534628411809	-	1.16440244952608	0.219589779540177	0.0337776007819472	0.0515981970565608	-	1.21887784205008	0.285553543923982	0.0154811835272847	0.0277658473788953	-	0.920987196545557	-0.118746994606174	0.309471413505268	0.387276373397835	-
CPN2	P22792	Carboxypeptidase N subunit 2 (Carboxypeptidase N 83 kDa chain)	4	6727.00408037273	6732.11842570701	7046.46902433995	7373.75185101305	7242.99768176032	7109.61125859398	7173.7071236634	7030.47225218837	7197.56118932318	5218.15863741916	6933.5504904034	5928.53406833585	6835.19717680657	6800.9271725223	0.994986244961513	-0.00725151341497412	0.895184541165121	0.936742896765911	-	1.05953348183771	0.0834291783830349	0.253608298807587	0.312948402149753	-	1.04370266682752	0.0617107711132696	0.41217639384307	0.475505579355417	-	0.881722586219309	-0.181603278605296	0.152617579887431	0.213954392057379	-
CRNN	Q9UBG3	Cornulin (53 kDa putative calcium-binding protein)	1	1241.9263356438	154.210774583468	119.860726356753	191.259917881332	463.531736185816	499.566807756447	172.180962677452	220.149116959939	97.4137766253529	116.947073164947	480.07391442486	433.296186786632	505.332612194674	297.157721384753	0.58804382344173	-0.766004420257441	0.806460604520227	0.877596978714898	-	0.761451259339984	-0.393176402441345	0.71636429255436	0.755593765718051	-	0.323050498123584	-1.63016839529919	0.34844021112437	0.411624036074922	-	0.719573628169014	-0.474785781014701	0.798452722163158	0.836204623920281	-
CRP	P02741	C-reactive protein	5	52557.0511391832	50883.7930085797	47820.2545192159	10893.0760577828	9166.17808188653	9002.71297178806	4482.03467829405	4020.9437465089	5530.78789261965	17693.8562473617	15349.6310209317	17793.2411735857	50420.3662223263	10436.9402078621	0.206998500602731	-2.27230777731174	0.000107131841042029	0.000650128843583819	Downregulated	0.192131138591299	-2.37983674011772	1.28347539161843e-09	5.34813552870646e-08	Downregulated	0.0927784238055799	-3.43006685304148	8.18019903006771e-09	6.03971361719999e-07	Downregulated	0.336085939411314	-1.57309790798644	3.71090140375382e-08	1.49448120169358e-06	Downregulated
CSTA	P01040	Cystatin-A (Cystatin-AS)	2	1843.21791746885	1533.20190334373	2060.91967472762	1866.39328633349	2159.10585526309	1921.40491482175	2990.33263329082	2475.70297755266	2796.28299925096	2267.34688336452	2271.80941023128	3196.4222337749	1812.4464985134	2438.31124376483	1.34531488006116	0.427943884852822	0.0350692302300103	0.0759033008776414	-	1.09371578899866	0.129237890715129	0.371496689987341	0.438861423105046	-	1.51955172504335	0.603645784563028	0.0040779606607193	0.0088555714347973	Upregulated	1.42267712614148	0.508608282126027	0.035515248388096	0.0616990393565747	-
CSTB	P04080	Cystatin-B (CPI-B) (Liver thiol proteinase inhibitor)	1	781.892245974495	440.690772593782	350.952067013674	216.281958697082	69.3961363881176	481.590449965894	197.363552691798	176.960342488897	300.818190242713	340.090129693657	1872.90758178651	179.182424775919	524.511695193984	426.065640747843	0.812309133717729	-0.2998992285505	0.260685610735244	0.38239644223746	-	0.487608158268253	-1.03620583071208	0.0730450689249752	0.103714633121039	-	0.429060712792251	-1.22074628901117	0.0169075126634817	0.0300804341763952	Downregulated	1.44327570037129	0.529346915605937	0.782299311396341	0.821228897982414	-
CTSA	P10619	Lysosomal protective protein (Carboxypeptidase C)	2	316.964485897106	479.605811791977	327.699680075788	193.525925707419	340.920903578592	393.613389987532	828.69374917579	493.572959947822	407.684017068053	730.62336706896	830.509083731077	753.688417988158	374.756659254957	552.536868250378	1.47438839205382	0.560116617703409	0.299362500814985	0.422349005926873	-	0.825478076999434	-0.2766981942542	0.397636710088061	0.462343996244124	-	1.53873247565583	0.621742426211994	0.120897455247643	0.168124864876618	-	2.0589546235062	1.04191203533008	0.00380504818839615	0.00936464637477496	Upregulated
CTSD	P07339	Cathepsin D	1	425.070994951742	489.734024820899	451.630884386355	435.139932805578	518.626508276096	430.629388008164	1089.11370781621	634.552333806916	466.198179689539	653.82777016932	700.313650495984	428.157244288601	455.478634719666	595.173190595156	1.30669837227704	0.385926159465183	0.253949182307008	0.374998292540015	-	1.01314362779562	0.0188387115726103	0.943766323063758	0.950201093448284	-	1.60261027586249	0.680423632329923	0.106389276037976	0.150096972244661	-	1.30434121317301	0.383321325212377	0.240836874379665	0.311051706560325	-
CUL1	Q13616	Cullin-1 (CUL-1)	1	5757.37900902037	4830.45911734559	11659.3862076224	2905.8782444698	1483.87340921205	2793.83198121009	3461.74005906201	7626.33965337901	2760.65762485885	2590.23910810956	2974.6281572513	1496.40449929133	7415.74144466278	3121.51030409378	0.420930304459357	-1.24834671607225	0.00854902451460921	0.0238189802513955	Downregulated	0.322897972666063	-1.63084971195281	0.00194992776261522	0.00421374633579777	Downregulated	0.622492816604648	-0.683870905913305	0.147235087846634	0.197054815456371	-	0.31740012410736	-1.65562540260262	0.00225248579710178	0.00583538718196542	Downregulated
CWF19L2	Q2TBE0	CWF19-like protein 2	1	17502.866318975	16806.7217753209	16031.2192889192	14813.1957855837	14906.2645208138	15868.916696384	12807.1457787245	10645.8214007265	11779.025521552	11298.4742968348	12413.6231017592	12472.4912233953	16780.2691277384	13000.550925086	0.774752229902894	-0.368193092684497	0.00916843397151487	0.0252274301203794	-	0.905594871686183	-0.143062306565028	0.049425834591082	0.0733741919876071	-	0.69986944056742	-0.514842279992201	0.000444079677973266	0.00139522905916423	-	0.718792377455079	-0.476352985241046	0.00025127558300715	0.000956276314065584	-
CYFIP1;CYFIP2	Q7L576;Q96F07	Cytoplasmic FMR1-interacting protein 1 and 2	2	1430.50222899296	1240.79340822425	963.026168257692	2203.63725237232	1860.60699226255	1893.86666458942	1904.08361164026	2210.44908710059	2335.52129287906	1736.19786914074	1879.17032309659	2676.55569944712	1211.44060182497	2077.78764361429	1.71513786188462	0.778324544131974	0.000273266443167672	0.00138913359492622	Upregulated	1.63940102944344	0.713168808933781	0.00277696765551829	0.00561733639906212	Upregulated	1.77476138241343	0.827625066560851	0.00202287723070069	0.00492381655604619	Upregulated	1.731251173797	0.791815049316647	0.0102110846843014	0.0214384384604053	Upregulated
DBH	P09172	Dopamine beta-hydroxylase (Dopamine beta-monooxygenase)	2	1235.04612576313	1071.58240089622	1431.56787950796	927.88222741827	431.081209972255	503.544555012229	1035.88384162186	1010.50286034321	1157.20688668464	1175.44073933554	905.696772459308	982.385248184288	1246.06546872244	903.291593447956	0.724915035462849	-0.464116182655742	0.10330626736991	0.186035270101099	-	0.498237061415492	-1.00509575429684	0.00576487278361418	0.0108125464007374	Downregulated	0.856989103987258	-0.222651233284102	0.228692348421284	0.287814518041559	-	0.819518940985795	-0.287150801144703	0.204090508396404	0.273976046120021	-
DCD	P81605	Dermcidin (Preproteolysin)	3	6869.16278311848	7000.51607097345	4910.86568758419	4222.81999147455	6804.62462230682	4236.53031282639	8807.91065025574	6880.09535932107	6671.41765422589	9539.66817497407	11809.4425303729	10660.5278766573	6260.18151389204	7737.00413026831	1.23590731564237	0.305570555316038	0.440345678645742	0.560554987471448	-	0.81275465110904	-0.299108187911753	0.163741698286537	0.215245021783193	-	1.19056311781507	0.251644107248296	0.169229273548663	0.219206339713619	-	1.70440417800301	0.769267493108957	0.000974389948493542	0.0028586407098188	Upregulated
DERA	Q9Y315	Deoxyribose-phosphate aldolase (DERA)	1	344.223683635605	668.854964724639	469.057072192924	313.218378175915	294.339275956558	350.179449759974	528.414680467691	489.641429488964	343.074414666183	482.961552496788	409.56588517555	492.782918459778	494.045240184389	411.575331627489	0.833072152408309	-0.263486642017144	0.348585844136738	0.470590628625369	-	0.646187181518706	-0.629975962889501	0.08669926356591	0.120024292999057	-	0.918357546982832	-0.122872142957546	0.773499168116207	0.812508717291616	-	0.93467172872339	-0.0974683379086166	0.878099208335042	0.896835938408518	-
DPP4	P27487	Dipeptidyl peptidase 4 (ADABP)	3	4227.16218893991	4212.02693731236	4207.26697689796	4871.25252411869	5053.64681534844	4943.42189726257	3175.60454553922	2692.43481487325	3201.75330085823	3689.34800957562	3048.21536764473	3254.33950463107	4215.48536771674	3770.00186442798	0.8943221327014	-0.161133514550603	0.33434181825845	0.457140202124979	-	1.17569073228555	0.233508606367366	0.0152909983073833	0.0257563203428548	-	0.717180575118703	-0.479591681638454	0.00205959806078217	0.0049587062006875	-	0.790095090699951	-0.339901797767923	0.0215006378897808	0.0393586057238549	-
DRC1	Q96MC2	Dynein regulatory complex protein 1 (Coiled-coil domain-containing protein 164)	1	1804.64998039127	2370.35109749292	2394.59404776566	5684.87481294469	6110.92906968753	6273.21340292629	4708.01178233812	3739.84761306861	4022.68136452374	4418.46415979657	3911.25591318094	4410.60156668791	2189.86504188328	4808.87552057271	2.19596889698604	1.13485762060824	3.28337570806043e-05	0.000259738471191209	Upregulated	2.75040043411673	1.45964167764022	2.16461992933974e-06	1.27856883826334e-05	Upregulated	1.89822059372295	0.924647658838173	0.000405490214123426	0.00128308689183341	Upregulated	1.93928566311842	0.955525332794454	0.000255421549053888	0.000957789269234593	Upregulated
DSC1	Q08554	Desmocollin-1 (Cadherin family member 1)	3	1273.80787156974	934.938837187055	1960.29326694232	1005.90080305912	656.510712309051	1448.97093305811	2956.55598477952	3416.7819772616	727.982903365641	4252.9601559102	2991.50276578123	3345.72934689334	1389.67999189971	2311.43284249087	1.66328424958549	0.73403474133971	0.402331986701884	0.52731677547022	-	0.746306695681067	-0.422159465198781	0.243324013190687	0.303379050715872	-	1.70334679129958	0.768372189070581	0.375619500365332	0.43560062476922	-	2.54019926177582	1.3449416712889	0.00101354633535223	0.00295167757103382	Upregulated
DSG1	Q02413	Desmoglein-1 (Cadherin family member 4)	7	5670.1650809555	6622.89088692096	9692.27969431959	5805.99920521208	5725.43089908323	7826.98267714635	10632.6491171683	10596.0551923865	6676.25693918667	11459.6305598135	10897.1698795381	8741.0634084741	7328.44522073202	8706.80420866764	1.18808341284128	0.248636128283437	0.352860992963556	0.472258066111345	-	0.880514770339786	-0.183580889902731	0.443500271411114	0.508991244132444	-	1.26925336403775	0.343980083801352	0.19696077780365	0.251451367628291	-	1.4144821041463	0.500273924049319	0.0288668853926954	0.0511949203489588	-
DSP	P15924	Desmoplakin (DP)	22	21513.737966314	16798.8636790053	26884.3713438868	19762.2454513537	16881.1703556838	23722.6726723673	29247.1133391481	30488.4381026804	16756.2815854666	31331.2702278412	36647.4745661476	37033.719666887	21732.3243297354	26874.4873297306	1.23661357717543	0.306394750607556	0.320027448554319	0.443037999092386	-	0.92590323924086	-0.111066661187279	0.587781172760603	0.649344288112087	-	1.17324209269591	0.23050073706182	0.446643572241102	0.511274166673923	-	1.61069539958951	0.687683690164242	0.0020686785976772	0.00549568905398392	Upregulated
DYDC1	Q8WWB3	DPY30 domain-containing protein 1	1	7721.72738213488	9307.47852485432	8374.09122219472	8570.97162101737	8038.27624094586	7696.17598854275	9311.56245054267	9502.85748251835	10349.8920054756	9312.71609959223	6755.7582232117	10123.9945017954	8467.76570972797	8851.35606818244	1.04530006752712	0.0639171468914231	0.674897378593754	0.780625427459616	-	0.956782252591272	-0.0637374657359853	0.509121165400782	0.57535886804221	-	1.14805223078826	0.199188279108619	0.065117235767498	0.0965944151890774	-	1.03106571920181	0.0441362917213863	0.866715604331833	0.890301359811326	-
ECM1	Q16610	Extracellular matrix protein 1 (Secretory component p85)	2	652.185754069125	626.150576858726	635.046970382501	1166.66187945058	1414.61879936067	1260.86938494335	923.894598727378	880.11539449247	1013.88168103779	81.2201478967066	185.498918303822	418.018249630325	637.794433770117	816.08656153812	1.27954481620996	0.355630678828357	0.922139701354945	0.950018343488932	-	2.00803992651308	1.00578795515012	0.000208548332021158	0.000628482388335871	Upregulated	1.47272722215556	0.558490239819525	0.00980278164150387	0.0185582575520778	-	0.357867299961237	-1.48250337102424	0.0115993835352752	0.0235712243400318	Downregulated
EEF1A1;EEF1A1P5;EEF1A2	P68104;Q5VTE0;Q05639	Elongation factor 1-alpha 1 (EF-1-alpha-1); Putative elongation factor 1-alpha-like 3 (EF-1-alpha-like 3); Elongation factor 1-alpha 2 (EF-1-alpha-2)	2	1217.40953142112	1095.59325074927	1096.75796540985	361.011214247296	630.85633349377	601.404787018418	677.664829698218	745.074788161946	368.362252673991	1176.0929004717	1720.98391550616	1151.22034279525	1136.58691586008	825.852373785195	0.726607320796277	-0.460752193456456	0.152275117926983	0.250772777850013	-	0.467268073248296	-1.09767762849547	0.00143342715270375	0.00319099612385809	Downregulated	0.525286670569254	-0.928823119089999	0.00915202249965349	0.017639400952915	Downregulated	1.18726721857128	0.247644679310392	0.328922686319224	0.409486846901582	-
EHD1	Q9H4M9	EH domain-containing protein 1 (PAST homolog 1)	6	3068.37979805129	3370.59944628026	3856.55948795876	4557.3329383093	4361.81912565044	4132.42042792025	4149.33135942726	3882.2619126015	3136.06258160342	4375.71137420421	3883.07357728558	3863.92919716771	3431.84624409677	4037.9936104633	1.17662427837762	0.234653710132869	0.0750015365824692	0.142599488008729	-	1.26769203936321	0.342204313895899	0.0118996211878036	0.0205117983898715	-	1.08470825510147	0.117307065235585	0.450263450045599	0.514089454562372	-	1.17747254066818	0.235693415758423	0.109506027935402	0.15853323652086	-
EHD3	Q9NZN3	EH domain-containing protein 3 (PAST homolog 3)	5	818.483334015936	911.713796965562	616.214458647684	1500.43671298692	1767.35752796058	1558.35898259212	1524.07966073596	1637.64002910747	1812.77555360529	1684.02497824837	2011.55771579021	1241.49906235525	782.13719654306	1637.52558037579	2.09365516384265	1.06602384227742	1.72089127987648e-05	0.000161223476693521	Upregulated	2.05682295675258	1.0404176176803	0.00040538749180967	0.00109504060287612	Upregulated	2.12004375764052	1.0840940422788	0.000546360698027621	0.00164651557296759	Upregulated	2.10409877713486	1.07320243368801	0.00300098983701177	0.00755548479799442	Upregulated
ELANE	P08246	Neutrophil elastase (Bone marrow serine protease)	1	180.513450221385	250.769315865235	331.813832685759	176.468127381402	334.613274175114	176.481936419511	75.2746255481731	286.910485448016	153.405333256647	440.952818015647	348.03445180402	371.296917743101	254.365532924126	262.604218865737	1.03238915998917	0.0459868984314162	0.857543777617995	0.913201667030702	-	0.901017432238768	-0.150373076350064	0.671108861083445	0.711246950861163	-	0.67565553965551	-0.565640170696806	0.217351503554463	0.275104903070363	-	1.08526258623644	0.118044154215393	0.838498075869041	0.86991720751753	-
ENO1	P06733	Alpha-enolase (2-phospho-D-glycerate hydro-lyase)	4	2541.51076817493	2483.24574789288	2659.87390926213	2218.47332967015	1957.1611371176	1987.72620079797	2945.0972401169	2729.26180904483	2341.49317644768	2569.80472584337	2359.83571864517	2641.83311500097	2561.54347510998	2416.74293918718	0.943471372893024	-0.0839493511070407	0.489293430540417	0.612307880591538	-	0.802037355924126	-0.318258661260294	0.0178021492511015	0.0295368993192433	-	1.0431018516112	0.0608800338310979	0.661495850144715	0.71824181768164	-	0.985274911143749	-0.0214017737628089	0.86819455403723	0.890301359811326	-
ESRP2	Q9H6T0	Epithelial splicing regulatory protein 2 (RNA-binding motif protein 35B)	1	24166.9794667765	23824.8749069137	21344.6779569569	23701.5561249129	21285.0163970636	23331.0175579519	19880.9219896325	18031.9561551845	22869.2251625168	13618.5737698794	14346.5486211006	15055.7126158512	23112.177443549	19124.5031548993	0.827464361660014	-0.273230917545824	0.121664283214805	0.213032717249639	-	0.985304395583852	-0.0213586016302519	0.776421896885572	0.811214387547897	-	0.87662450463315	-0.189969087233322	0.0915307543528901	0.131649753825748	-	0.620464184763042	-0.688580159239247	2.09111206250459e-05	0.000125647727452183	Downregulated
F10	P00742	Coagulation factor X (Stuart factor)	2	5372.57177752525	5714.49495284419	5561.44336569605	2728.14056221515	2530.66689483921	2503.68591695661	2226.26087436348	3185.12027743901	2640.80809944726	3414.71570890602	3096.22971768867	3585.73185058514	5549.50336535516	2879.03998916006	0.518792367463643	-0.946770840246384	1.86050236068249e-05	0.00016820460118007	Downregulated	0.466257540718041	-1.10080103682555	1.07218385069989e-06	7.42152259156327e-06	Downregulated	0.48365824958431	-1.04794008825373	9.76769735057144e-05	0.000432466147882524	Downregulated	0.606461312088579	-0.721512480272337	0.000186309086496121	0.000757201149704418	Downregulated
F11R	Q9Y624	Junctional adhesion molecule A (JAM-A)	1	553.604944046462	468.194109698183	641.772867430651	643.206690491471	1037.59785278382	695.92218142696	662.801771941074	1035.13713347149	1240.19547558649	542.366185765635	563.333580841637	494.046820533618	554.523973725099	768.289743649132	1.38549418970659	0.470400660657605	0.169724990039646	0.271437438944271	-	1.42868889192546	0.514691792611953	0.078418097321626	0.110634449405988	-	1.7661601182372	0.820616142145645	0.0224181944556841	0.0379055730681987	Upregulated	0.961633558957093	-0.0564408509845096	0.853267926380007	0.88110749735599	-
F12	P00748	Coagulation factor XII (Hageman factor)	4	14217.8083618647	15035.1576170724	13313.7821828424	11109.343254214	9509.57749587992	9728.65184596827	11645.9485725074	13137.4495649479	12026.1379450811	10093.8602160086	9138.5573266605	10168.5783002243	14188.9160539265	10728.6782801658	0.756130929197853	-0.40329202638065	0.00369537008298727	0.0120371246085541	-	0.712940826034513	-0.488145756688475	0.00029091688410957	0.000836858309484023	-	0.864748604770978	-0.209647314004238	0.0326574858180699	0.0518770017025879	-	0.690703356788068	-0.533861859786052	0.000232154922422192	0.000902145882745886	-
F13A1	P00488	Coagulation factor XIII A chain (Coagulation factor XIIIa)	9	11134.3114829489	11678.8773685226	11513.5128560586	22730.9371375173	21335.3050141756	20519.0562286721	16229.4464375524	17383.3365731535	15916.0993454678	14688.1180331731	12138.4104141885	14737.6537423244	11442.23390251	17297.5958806916	1.51173241414835	0.59620279634119	0.00527803797454426	0.01612531601878	Upregulated	1.88148861287763	0.911874557970936	3.11586929790927e-07	3.0674002199418e-06	Upregulated	1.44286750233591	0.52893882408454	7.77525290951849e-05	0.000362572319885967	-	1.21084112723152	0.276009583453889	0.0211303994023168	0.0391473925205433	-
F2	P00734	Prothrombin (Coagulation factor II)	10	37149.2571810555	35217.3683208254	31398.5838042549	32246.6937804863	31919.6220986206	29879.0015020853	37486.0839927835	33938.0657774464	39629.6252883755	39291.9838298362	42504.8773414357	37314.2781492119	34588.4031020453	36023.3590844757	1.04148662134522	0.0586443070282268	0.646372072185665	0.761283084640101	-	0.906328026609889	-0.141894796588358	0.0858632311824883	0.119239534212672	-	1.07024093914721	0.0979356214701514	0.295244574927283	0.359322381024138	-	1.14789089827857	0.198985527037711	0.0390928604022629	0.066099760145811	-
F5	P12259	Coagulation factor V (Activated protein C cofactor)	28	59695.9956731157	65533.9039061905	59083.0748489346	43160.4370106244	43050.6482919547	41132.9664303669	42875.6912207215	46314.9217915984	43861.4255413107	49680.186105296	52215.6056727866	49574.128265459	61437.6581427469	45762.8900366798	0.744867096502154	-0.424945060348607	0.000380882306862935	0.00179500916957745	-	0.690912032253732	-0.533426058239332	9.90949173745706e-06	4.62095246283524e-05	-	0.721881023115018	-0.470167016093759	0.00013102748812387	0.000527683429444314	-	0.821808234137711	-0.283126309173558	0.00165259324171605	0.00449140371828351	-
F9	P00740	Coagulation factor IX (Christmas factor)	1	1012.74751356222	1212.94082239471	838.701892041713	382.763413151135	633.543182465183	519.937463414423	341.070867294829	498.466637101253	415.694578130787	1060.74733419047	703.427624647384	898.398260925938	1021.46340933288	606.005484591267	0.593271848070457	-0.753234769215282	0.0239539884762975	0.0561461211375651	-	0.501321288977633	-0.996192594359143	0.00318986929425755	0.00633682554868204	Downregulated	0.409618876557593	-1.28764589398176	0.00075695713394882	0.00208280751763557	Downregulated	0.868875378676144	-0.202778826315844	0.423037432531775	0.498419102690363	-
FABP5	Q01469	Fatty acid-binding protein 5 (Epidermal-type fatty acid-binding protein)	1	209.44909346602	173.122593049542	317.514750260019	250.928996923964	214.775499597209	145.837983522083	153.79367473047	212.792012493679	253.434383031015	266.878829384196	177.615732963405	412.781541701468	233.36214559186	232.093183816388	0.994562263848517	-0.00786640212535299	0.928394214204921	0.95424277701341	-	0.873524250605203	-0.195080339378733	0.646680290468223	0.69541911897911	-	0.885633598489378	-0.175218139869815	0.682661193678242	0.737607094632832	-	1.17098283656648	0.227719929996347	0.497822245881438	0.569858539859114	-
FAM151A	Q8WW52	Protein FAM151A	1	1047.2454673301	724.385512021143	840.938034436942	857.613841410618	693.163930095543	1001.47436678264	585.881617362863	473.326407521509	726.284005453878	638.987481204377	460.172314261719	426.879453180983	870.856337929394	651.531490808237	0.748150369276018	-0.418599831182899	0.102541865204623	0.185412433818971	-	0.976912810654551	-0.0336982872990194	0.881157286921426	0.900069201357252	-	0.683423871643228	-0.54914745364664	0.0500030032580082	0.0758607206962247	-	0.584114425530274	-0.77567708027749	0.0189433284086499	0.036016714528034	Downregulated
FAM179A	Q6ZUX3	TOG array regulator of axonemal microtubules protein 2 (Crescerin-2)	1	11556.8145122409	11523.4616858375	11324.8383414612	7426.89600849783	9627.39654168519	7271.01600301129	11415.4412670851	10168.8952374684	10819.4056101808	8944.46244471021	6106.86863747292	9917.88124052306	11468.3715131799	9077.5847767372	0.791532151387397	-0.337280142244313	0.0570316300801321	0.113296018499993	-	0.707025943053868	-0.50016494176432	0.00135170605327229	0.00303962325685088	-	0.941829217789545	-0.0864626157132448	0.254651248265373	0.315995806671037	-	0.725741293318779	-0.46247273587031	0.0186990317363298	0.0357054787034228	-
FBLN1	P23142	Fibulin-1 (FIBL-1)	4	10621.6873946564	11744.3615044855	10920.4110254491	9601.37778558336	8144.60074569697	8772.46260178991	9773.90947355738	9933.33518465914	8605.58718588983	7430.43413595284	8937.10581451961	8061.33409535625	11095.4866415304	8806.68300255614	0.793717597711557	-0.333302302697894	0.00563440033604475	0.0168651307355934	-	0.796673518095542	-0.327939475218114	0.00345578119988206	0.00683442442655246	-	0.850581044311944	-0.233479390854649	0.0270347485312751	0.0443570133309439	-	0.733898230727184	-0.446348075694353	0.00164237879221211	0.00449140371828351	-
FCER1G	P30273	High affinity immunoglobulin epsilon receptor subunit gamma (Fc receptor gamma-chain)	1	721.734016482635	639.980826374082	557.2012632486	920.279660444752	1131.35020325691	735.99033551501	1186.3131756229	1463.87301832038	1135.58454962585	535.322845495165	558.758300384551	587.283904288423	639.638702035106	917.195110328216	1.43392685184624	0.519971430476138	0.181001715791555	0.285351459415156	-	1.45270561352184	0.538742374724135	0.0410550240138161	0.0620729543963158	-	1.97286933572768	0.980295408702077	0.000985162093413305	0.00258240714427275	Upregulated	0.876205606289209	-0.190658649297756	0.447139633358705	0.523161753673959	-
FCGBP	Q9Y6R7	IgGFc-binding protein (Fcgamma-binding protein antigen)	20	41097.1409914588	40316.3997078	40280.261880304	44417.443957799	40077.8726118194	38797.5698203856	28680.1719607828	32318.1756959802	25913.8561474145	39751.395119083	38729.836051749	43179.6171138558	40564.6008598543	36873.9931643188	0.90901900629354	-0.137617635452826	0.325861610713797	0.448312712876435	-	1.01314022387784	0.0188338644577317	0.791637296865209	0.821300521103718	-	0.714187591823789	-0.485625025888884	0.000571933158271982	0.00168910926076325	-	0.999729203178991	-0.000390730137386	0.975753978973807	0.975753978973807	-
FCN2	Q15485	Ficolin-2 (37 kDa elastin-binding protein)	6	53619.1229742843	53130.3354330122	49821.4272643211	37837.1639025657	31969.1923069167	31267.3882846322	19963.5315441769	25675.2163193991	25537.0097015326	27535.6924154208	27241.1850484812	28597.5205498501	52190.2952238725	28402.6555636639	0.544213353111522	-0.877755739124044	5.23256603915981e-05	0.000345974142589223	Downregulated	0.645546226940944	-0.63140768565924	3.07874072191112e-05	0.000121775191054163	Downregulated	0.454591268739378	-1.13735812007469	8.4981516161479e-06	6.49816455161929e-05	Downregulated	0.532502563654245	-0.909139623891866	2.61662339957625e-07	5.03984420005339e-06	Downregulated
FCN3	O75636	Ficolin-3 (Collagen/fibrinogen domain-containing lectin 3 p35)	4	20168.7053868246	18145.2175144017	16531.7308484763	19732.7209194177	18755.4989563298	20900.0020235528	10274.2302434191	15210.2121423079	11415.5643319447	12802.3578768076	13290.7548152431	16497.3943220554	18281.8845832342	15430.9706256753	0.844057982940482	-0.244585985969857	0.198647790695385	0.30986257492273	-	1.08282457841288	0.114799539942883	0.188926935683745	0.24761725594053	-	0.672797281003726	-0.571756219690214	0.00544066481113482	0.0113155610860691	-	0.776552089404842	-0.364845394221247	0.0136362709044383	0.0270890942182339	-
FERMT3	Q86UX7	Fermitin family homolog 3 (Kindlin-3)	8	14978.5076233195	14656.2227503006	13605.5288859699	26504.910432235	25654.3788152808	24713.2847293361	24253.8987318062	26190.2965757179	24201.5729793777	21112.6298477816	20867.1061151116	18657.139074606	14413.4197531967	23572.8019223614	1.63547598876619	0.709710578655034	3.67822888336145e-05	0.000267123835299856	Upregulated	1.77780094969719	0.830093802817581	6.04235050599156e-07	4.95696532250789e-06	Upregulated	1.72630251448704	0.787685302238672	6.31086067579308e-06	5.08311141704788e-05	Upregulated	1.40232450211433	0.487820231959369	0.000262218885937307	0.000961833550708525	-
FGA	P02671	Fibrinogen alpha chain	38	1055676.14704303	976674.059840714	1000062.27667867	2694113.53915892	2809625.03804765	2404471.72098066	1385308.93322304	1156234.90709877	1387742.1851353	448686.861674435	399058.396977528	570644.841821828	1010804.16118747	1472876.26934646	1.45713316773068	0.543132731654609	0.723477767437405	0.818524013726194	-	2.60789399234263	1.38288522699618	2.11476873590384e-08	4.25816581391624e-07	Upregulated	1.29576238284083	0.373801180778517	0.00294357122195929	0.00658586894610083	-	0.467743128008593	-1.09621163706161	1.43940410269605e-05	9.51725399245298e-05	Downregulated
FGB	P02675	Fibrinogen beta chain	45	1396391.89268314	1327145.15551394	1294254.76055095	2952305.57093914	2941812.26017063	2743039.20855933	1909879.60458008	1705239.12876927	1807730.3416249	731652.332417115	651429.475270086	816216.848058787	1339263.93624934	1806589.41893215	1.34894203452649	0.431828355478245	0.647863934332546	0.761283084640101	-	2.14972737533668	1.10415371135499	2.34377291435918e-08	4.32621417108799e-07	Upregulated	1.34970882840842	0.432648209410299	0.000249956386668424	0.000858377358869084	-	0.547389899834383	-0.869359279828774	6.89066676323658e-06	5.39863210159072e-05	Downregulated
FGFBP2	Q9BYJ0	Fibroblast growth factor-binding protein 2 (FGF-BP2)	1	1417.32323541871	1409.04398155815	1159.21272371409	1036.60631627255	1161.5952144057	958.637088643453	944.014022495452	746.609246252428	925.703731241833	584.336377994614	1302.7371750147	911.1900610359	1328.52664689698	952.381025928514	0.716870096774478	-0.48021638142528	0.0317363485745008	0.0713225742380667	-	0.792065061119918	-0.336309155112864	0.0658517669254311	0.0948655104388893	-	0.65644825569253	-0.607246799226753	0.00859450653101956	0.0166989754089547	Downregulated	0.702096973510986	-0.510257785808739	0.0902972520773554	0.133338942234228	-
FGG	P02679	Fibrinogen gamma chain	35	1116241.37486586	1052635.65755763	1019191.77607535	2354433.79923538	2332673.42518109	2149972.39175015	1108900.02854177	1333817.32719192	1439532.8305666	501135.109490965	362282.188284451	664048.593981974	1062689.60283295	1360755.07713603	1.28048215914458	0.356687152120898	0.867170544324508	0.919034811329562	-	2.14458345376365	1.10069745772602	3.99531344474956e-08	6.55527354082984e-07	Upregulated	1.21774353676146	0.284210326018078	0.0266653206877903	0.0439135206865841	-	0.479119486908634	-1.06154260244666	0.000355675601668738	0.00124066371290749	Downregulated
FGL1	Q08830	Fibrinogen-like protein 1 (HP-041)	2	3786.44113911875	4124.54013166598	4053.09544066441	2701.49467214292	2848.49095498707	2476.22416186381	2225.32818584443	2809.30246079163	2028.17521611479	2730.23636533743	2324.69478129417	2055.71588954994	3988.02557048304	2466.62918754735	0.618508869603007	-0.693133810857064	0.000131106387230422	0.000744617045424066	Downregulated	0.67085910451519	-0.575918295021183	0.000334621137589243	0.000940931469811985	-	0.590334384599192	-0.760395719481656	0.00074275407767978	0.00205650035257589	Downregulated	0.594333119694639	-0.750656316348613	0.000796935971419751	0.00245168496763159	Downregulated
FHL1	Q13642	Four and a half LIM domains protein 1 (FHL-1)	2	1288.53733497625	1433.31676795505	1575.34484757619	2533.50008542715	2271.96788023875	2664.01972942043	2864.6195450446	2777.36914377348	2975.43950630953	2597.48534295572	1805.40914766676	1884.04743204816	1432.39965016916	2485.98420143162	1.73553812383159	0.79538305658614	0.000433526196821938	0.00202160110728546	Upregulated	1.73822245167499	0.79761272507045	0.000249178791062726	0.000731034466495282	Upregulated	2.00535937348442	1.00386080021374	5.97856476207513e-05	0.000289779067974893	Upregulated	1.46303254633537	0.54896186374459	0.0260286847547958	0.0468727940909533	-
FLNA	P21333	Filamin-A (FLN-A) (Actin-binding protein 280)	30	34875.8807894978	36019.7672668237	34254.0328237872	53756.7915224505	56457.5936140149	50063.0090195974	70344.7005189096	67072.4072902023	68397.6299275506	59694.4826626938	59664.7885310531	58429.7762026054	35049.8936267029	60431.2421432308	1.72414908834962	0.78588453064681	6.74395733766828e-06	7.46893275146762e-05	Upregulated	1.52427846489435	0.60812648762369	4.46426334664332e-06	2.38273332838914e-05	Upregulated	1.95735009382798	0.968901821093644	2.20318612862573e-07	4.98247762476815e-06	Upregulated	1.69081870632653	0.757721978786775	4.55483729730071e-07	7.96014472852466e-06	Upregulated
FLOT2	Q14254	Flotillin-2 (Epidermal surface antigen)	2	708.361214179355	626.159308076854	631.57920268365	1201.57463846488	1477.19220722432	1050.20177066597	767.136306918499	1170.91593855906	511.059380911044	453.817195945519	684.535021695311	830.258661208811	655.366574979953	905.187902399269	1.38119326947206	0.465915209096192	0.278562607213849	0.399363220050923	-	1.89663248972238	0.923440154964154	0.00100336574850154	0.00231505743013636	Upregulated	1.24567009258064	0.316922030786345	0.459398713338241	0.523171285369771	-	1.00127722611317	0.00184147204164363	0.890679289114413	0.907059597879735	-
FN1	P02751	Fibronectin (FN) (Cold-insoluble globulin)	47	224595.245639952	230373.190317337	218224.786953124	557164.823297018	557980.943210318	529430.510230625	214831.476241432	204779.652950943	213577.208385973	136792.972178903	140595.063110553	175626.832128633	224397.740970138	303419.942414933	1.3521523929036	0.435257758200329	0.656847207308426	0.763735729232632	-	2.44294835534436	1.2886233649248	1.56343314665207e-09	5.77167403305723e-08	Upregulated	0.940574438406982	-0.088385969670612	0.123332635153477	0.170206720788132	-	0.67293438495945	-0.57146225440323	0.000252560561502649	0.000956276314065584	-
FRMPD2B;FRMPD2	Q6IN97;Q68DX3	Putative protein FRMPD2-like; FERM and PDZ domain-containing protein 2	1	757.637083536009	1000.68490969377	875.764205256383	2969.35598813217	2890.30234807163	3286.69016522938	2211.87082292671	2009.97421117105	1752.23300984067	1955.03416149488	2036.95661110331	1919.88113919659	878.028732828719	2336.92205079627	2.66155532663205	1.41226955635472	1.33892414763188e-05	0.000131809643866872	Upregulated	3.47230417390657	1.79589333342907	1.19876672715342e-06	7.92617403177561e-06	Upregulated	2.26798881804696	1.18141352732248	0.000154433551422497	0.00058977640758764	Upregulated	2.24437298794261	1.16631245452919	0.000195916974690541	0.000789011088980997	Upregulated
FRY	Q5TBA9	Protein furry homolog	1	2622.61972127526	2485.07930369985	1992.1757659368	9874.47970599125	7786.83315538585	8308.13710481689	3991.10741423131	4520.26470351999	4442.97841154276	140.185659333876	1210.9706183184	1592.51661303828	2366.62493030397	4651.94148735318	1.96564374345354	0.975001868918376	0.779724202406338	0.852883510286439	-	3.65773351375658	1.87094997055233	4.62384701667231e-07	4.01640044781536e-06	Upregulated	1.82458858934753	0.867571199872567	0.000248441822557882	0.000858377358869084	Upregulated	0.41460912725652	-1.27017621842369	0.049705695088933	0.0802117856057532	-
G6B	O95866	Megakaryocyte and platelet inhibitory receptor G6b (Protein G6b)	2	975.826950681419	654.343680195269	1088.37243142774	1913.26348078188	1418.92925225598	1944.73593237971	1518.21704718764	1501.3635619365	1932.52211550708	1524.02811284508	1398.07001495702	1193.30411514399	906.181020768143	1593.82595922165	1.75883838073613	0.814622919977004	0.00082345165069005	0.00351302559670241	Upregulated	1.94108702510104	0.956864800105796	0.00236349449165486	0.00491865433526049	Upregulated	1.82160172237017	0.865207560692205	0.00523515543242239	0.0109394993234109	Upregulated	1.51382639473718	0.598199766874166	0.0342763317373338	0.0597811612584207	-
GAPDH	P04406	Glyceraldehyde-3-phosphate dehydrogenase (GAPDH)	8	13063.6773804729	12908.2328809987	13267.4870473162	13024.7472635612	12543.4179253655	17141.0308668389	20020.159061405	17990.4843149012	15814.165470762	22948.8257577994	17419.1190938401	19137.6996433407	13079.7991029293	17337.7388219793	1.32553555949468	0.406575373199139	0.0351245523248679	0.0759033008776414	-	1.08842640267058	0.12224385852117	0.365566159585913	0.433898530359815	-	1.37170325077888	0.455968407942823	0.00167063025612671	0.00415780451384343	-	1.51647702503457	0.600723640975756	0.000446732042075449	0.00151070453923224	Upregulated
GC	P02774	Vitamin D-binding protein (DBP)	18	98668.0239507269	97632.4811115579	91358.6457488182	94537.5512590343	94995.1977245751	93224.6265504129	87133.093861807	83806.294844519	86427.5701292898	84721.5285743728	89571.1179370458	89607.8792284936	95886.383603701	89336.0955677278	0.931686984222436	-0.102082756059839	0.162349592914115	0.26216625101794	-	0.982959779783611	-0.0247957085288721	0.62575367372521	0.68278048635534	-	0.894694147952278	-0.160533514907092	0.0204134715189329	0.0350510383057645	-	0.917407024931418	-0.124366140165422	0.0530951207800017	0.0834082925728395	-
GGCT	O75223	Gamma-glutamylcyclotransferase (Cytochrome c-releasing factor 21)	2	354.311427981775	441.074946191431	1242.0198717874	750.51360181282	697.366621668475	994.43681394549	1001.64084885103	1133.59128230408	565.372632332536	558.496304533195	944.14304550174	1055.52490006166	679.135415320203	855.676227890114	1.25994935411618	0.333365743222076	0.160419497748336	0.261271461406297	-	1.19873836760291	0.261516815591246	0.307935294959999	0.372719496358687	-	1.325511183075	0.406548841988492	0.284626294552602	0.349278250655963	-	1.25559851167063	0.328375223928598	0.329068436787728	0.409486846901582	-
GGH	Q92820	Gamma-glutamyl hydrolase (Conjugase)	2	3896.427592845	2842.01150078807	3229.21672692232	1914.2230280698	2017.36379588883	2440.88340739897	3333.56200830116	3291.45407592542	2920.55995558412	2860.37874317453	2952.53459762963	3169.3386179069	3322.55194018513	2766.69980331993	0.832703251334505	-0.26412563783526	0.161213068482338	0.261602158746066	-	0.639314834508654	-0.645401524706206	0.00253185552655107	0.00516871888600057	Downregulated	0.957655060693982	-0.062421991993459	0.714504212848536	0.762711726004582	-	0.901139858800879	-0.150177062167306	0.383272686140313	0.462956115004909	-
GGT3P;GGT2;GGT1	A6NGU5;P36268;P19440	Putative glutathione hydrolase 3 proenzyme; Inactive glutathione hydrolase 2; Glutathione hydrolase 1 proenzyme	2	2244.69269966081	1610.73512032376	1927.79932276166	885.883580739326	1500.54049374061	907.079364597356	639.431262478024	1040.61141638889	759.932480457752	671.841909996882	609.051592405216	807.841760690376	1927.74238091541	869.134873499381	0.450856339573062	-1.14926028713239	0.000352362894081257	0.00170757068191029	Downregulated	0.569492319389228	-0.812251710116035	0.00613539925722229	0.0112779330744791	Downregulated	0.421905468884284	-1.24500830649791	0.000650170443521213	0.00183455736611399	Downregulated	0.361171230445674	-1.4692451172026	0.000127597138429206	0.000543514733885944	Downregulated
GNA13	Q14344	Guanine nucleotide-binding protein subunit alpha-13 (G alpha-13)	1	627.688330719347	554.912568149265	632.234322526002	1149.68527358738	1031.85058225673	1387.69832629116	1436.9399048133	1174.48251682343	1038.59292339069	1034.28408453228	1236.56087517153	947.218214657227	604.945073798205	1159.70141128041	1.91703587897513	0.938877338537151	3.94566869231665e-05	0.000277449401697822	Upregulated	1.96669876144044	0.975775997444753	0.000628099190552419	0.00156128961330201	Upregulated	2.01121033028142	1.00806396507765	0.000860369423441396	0.00229604611195505	Upregulated	1.77319854520352	0.826354083976897	0.00496620451719603	0.0114584822974887	Upregulated
GNAI2;GNAI1;GNAO1;GNAI3	P04899;P63096;P09471;P08754	Guanine nucleotide-binding protein G(i) subunit alpha-2; Guanine nucleotide-binding protein G(i) subunit alpha-1; Guanine nucleotide-binding protein G(o) subunit alpha; Guanine nucleotide-binding protein G(i) subunit alpha-3 (G(i) alpha-3)	4	1858.33499833342	2127.62323352392	2994.4217754233	2740.83611094763	2502.28974661172	2816.6275327913	2655.43083434342	2846.12945496321	2816.15495664309	2693.280567622	2089.32008705703	3215.17242937582	2326.79333576022	2708.36019115058	1.16398828788363	0.219076541839657	0.139037401038269	0.234196078554956	-	1.15462960210536	0.20743011838761	0.214702444605749	0.275690385392309	-	1.19158487607755	0.252881717734668	0.160465238831537	0.211565776197533	-	1.14575038546799	0.196292771082212	0.402937798223776	0.481135969307636	-
GNB1;GNB4;GNB2	P62873;Q9HAV0;P62879	Guanine nucleotide-binding protein G(I)/G(S)/G(T) subunit beta-1; Guanine nucleotide-binding protein subunit beta-4; Guanine nucleotide-binding protein G(I)/G(S)/G(T) subunit beta-2	3	4505.56842819589	4327.97751405726	3861.71309738527	5222.07777484807	4732.37439288433	4824.08947958911	4853.24470887588	5778.52033771571	5684.10055871748	5311.63506693467	6014.49320314926	5139.08138836816	4231.7530132128	5284.40187900918	1.24875007178105	0.320484760947158	0.00794950036458221	0.0225745427019867	-	1.16409925950927	0.219214078088494	0.0453868288330337	0.0680013854653202	-	1.28519359505513	0.36198569606418	0.0121622828148379	0.0226381986847613	-	1.29695736077876	0.375131049825368	0.012878974035339	0.0259335704438871	-
GP1BB	P13224	Platelet glycoprotein Ib beta chain (GP-Ib beta)	2	1481.95844655124	1084.76654027008	1152.57417597826	6294.33496343333	6268.18875948492	5524.86145286254	4506.81754465737	4937.96907885352	4640.3594598366	2252.85441367219	2877.55566694507	2682.25020329629	1239.76638759986	4442.79906033798	3.58357760363151	1.84140059692145	8.52365765642579e-05	0.000539425763113804	Upregulated	4.86311651310302	2.28188115683721	1.27810790019996e-07	1.55421179131879e-06	Upregulated	3.78704306021606	1.92107182534353	2.01597557262866e-06	2.28994148378076e-05	Upregulated	2.10057323757545	1.07078308701222	0.00045086097361071	0.00151311675234503	Upregulated
GP9	P14770	Platelet glycoprotein IX (GP-IX)	1	940.078930611272	1199.32012211444	1177.03198342607	1458.21663231846	1624.4660144809	1655.4313146611	1230.81574210328	1552.87158756837	1583.68174429188	1711.99544475455	837.902597777698	1640.98934092511	1105.47701205059	1477.37449098682	1.33641357973277	0.418366547553245	0.0738500325437479	0.141015363865863	-	1.42867857338542	0.514681372876499	0.00890345265443324	0.015904151314169	-	1.31688825317207	0.397132928408051	0.0544658746265777	0.0815148056066686	-	1.26367391264082	0.337624228302045	0.384577540229811	0.462956115004909	-
GPLD1	P80108	Phosphatidylinositol-glycan-specific phospholipase D (PI-G PLD)	11	35268.3434657897	30091.2701576528	31123.433470467	37747.1140801609	36039.6966577255	34034.2174815867	56998.5940173912	61197.506395668	62659.4735261862	41690.4875639163	36748.3742872544	39422.6334767822	32161.0156979698	45170.8997207413	1.40452341881705	0.490080679949922	0.041083859542095	0.0875007200824426	-	1.11751267675582	0.160291197036362	0.0546451046601789	0.0804245228055125	-	1.87448032982638	0.906490686543137	5.12133668597321e-06	4.28066443752101e-05	Upregulated	1.22157724986894	0.288745099363568	0.00675485740942835	0.014887571305357	-
GPR156	Q8NFN8	Probable G-protein coupled receptor 156 (G-protein coupled receptor PGR28)	1	12438.6442293413	11866.5985582828	11747.6090130591	16923.4617057084	15205.8409970382	16473.2282987047	8446.82695216645	9409.13112347807	11781.0847917481	19064.8438802558	20188.6424731863	16483.5052882769	12017.6172668944	14886.2850567292	1.23870520471119	0.308832886183075	0.324220869381726	0.447445000424002	-	1.3480911654409	0.430918062901227	0.000145297945506622	0.000456503474180378	-	0.822044342878611	-0.282711876740002	0.0451348154079897	0.0694261223115953	-	1.54598010581406	0.628521754302823	0.000121183857150399	0.000526318124682614	Upregulated
GPX3	P22352	Glutathione peroxidase 3 (GPx-3)	4	5521.2230726936	5241.69949119235	4415.85713470289	5665.61005585645	5619.68112138484	5593.78357358291	4062.0583622876	4882.81153127672	5018.64739485567	5188.88384864066	3810.00826200132	4505.32477705701	5059.59323286295	4927.4232141048	0.973877342965107	-0.0381880144063313	0.752804563080125	0.833731053611239	-	1.11201790170217	0.153180013321361	0.143370399849356	0.190729991391186	-	0.919936751550467	-0.120393419979896	0.373771361088842	0.434595047145294	-	0.889677375642686	-0.16864582953096	0.279243390726514	0.354455077627066	-
GRXCR2	A6NFK2	Glutaredoxin domain-containing cysteine-rich protein 2 (GRXCR1-like protein)	1	9837.73108571774	10760.3532214169	9169.05731356099	8411.53914856304	8293.31137058532	8006.74625505188	7899.20555026718	10565.3660305768	11306.4230115527	7756.51470403019	7298.87706682469	7834.80395442956	9922.38054023189	8596.97634354238	0.866422761018341	-0.206856951690702	0.130863726919559	0.225574439787412	-	0.830163577312356	-0.268532458517446	0.00864950377743212	0.015513077625111	-	1.00012943707361	0.000186726139818318	0.926497309996035	0.928593457756207	-	0.768975268669061	-0.378990895064695	0.00354186564470909	0.00876562279668227	-
GSN	P06396	Gelsolin (AGEL)	15	78473.1543854828	75964.2170823545	72926.1938643975	91740.1018580995	89916.0473962627	88566.0725527762	82696.1613354697	83358.3989694593	77181.4469489108	79195.5498806886	81960.1475949356	87793.9714170266	75787.8551107449	84711.9886615143	1.11775149907237	0.160599480752232	0.0530519342867759	0.106343922574849	-	1.18850274630536	0.249145236958547	0.000647613775350215	0.00159384945822303	-	1.06981084193684	0.0973557297812345	0.135219359991788	0.183187084025572	-	1.0949409089749	0.130853013544075	0.0590473769321133	0.091782413968162	-
GVINP1	Q7Z2Y8	Interferon-induced very large GTPase 1 (Interferon-induced very large GTPase pseudogene 1)	1	2464.37489401978	2095.66697517405	2450.23555970944	1311.92257657564	1504.63542399116	1658.72060566108	1788.6967177121	1315.65266114782	1721.44692040934	1356.56762555024	2041.13177197669	1368.6253885295	2336.75914296775	1563.04441017262	0.668894102704785	-0.580150269066439	0.00207682978685957	0.0077969118269389	Downregulated	0.638388230938817	-0.647494040010553	0.00140162904910593	0.00313596802400974	Downregulated	0.688388776080755	-0.538704519915755	0.00977713794142446	0.0185582575520778	-	0.679905301094783	-0.556594276693495	0.0214674745211707	0.0393586057238549	-
HABP2	Q14520	Hyaluronan-binding protein 2 (Factor VII-activating protease)	9	63895.8308312619	64917.4799063268	59091.8097801659	29443.3394731642	26002.0886821695	26774.0637883893	28185.1808396014	32564.5184272631	28648.5669678027	38999.2359420512	36388.2666619249	44258.7950384422	62635.0401725849	32362.6728689787	0.516686391192637	-0.952639209223002	3.2249378700269e-05	0.000259738471191209	Downregulated	0.437558549320929	-1.19245201928331	4.94625430411842e-08	7.06835695717567e-07	Downregulated	0.475762799802043	-1.07168562396342	1.3791555846318e-06	2.03655307997296e-05	Downregulated	0.63673782445494	-0.651228626986118	4.20412675539793e-05	0.000222647101914732	Downregulated
HADHA	P40939	Trifunctional enzyme subunit alpha, mitochondrial (78 kDa gastrin-binding protein)	1	5275.76431737324	5039.30985497647	11285.5311509201	3422.11468537055	3056.11110277806	6012.82394795164	10556.7016234742	7022.4267151734	4440.09543326825	11164.7088015747	7274.52196172994	8856.48127917311	7200.20177442326	6867.33172783265	0.953769344662945	-0.0682876814290307	0.818041142490432	0.883883478349419	-	0.578273133977591	-0.79017701745496	0.0586796277657956	0.0855101154613403	-	1.01937994062579	0.0276918692599577	0.912651352126649	0.919483275917005	-	1.26365495938545	0.337602589830039	0.206295951019976	0.276100019038819	-
HBA1	P69905	Hemoglobin subunit alpha (Alpha-globin)	8	327730.560794891	286541.116537213	252046.440680959	64301.4781033887	80512.0759963181	79891.52372959	74561.7850371849	37688.7790126692	54167.0432375707	38810.833836051	55223.4611519885	38035.119002314	288772.706004354	58132.4554563417	0.201308691048749	-2.31251863617871	5.68179602984455e-07	1.39835313401174e-05	Downregulated	0.259379404813404	-1.94686416330528	8.62396454743826e-08	1.12365185132798e-06	Downregulated	0.192097572274156	-2.38008880852405	1.09565843607455e-05	7.58401073720351e-05	Downregulated	0.152449096058686	-2.71360049892158	9.82489385134135e-08	2.72026748509014e-06	Downregulated
HBB	P68871	Hemoglobin subunit beta (Beta-globin)	13	555213.556497436	554353.770189048	479582.664326714	116599.757748202	111626.361812331	110688.466906087	67659.8899962162	73949.2678459811	78103.9999967528	90498.2269937343	79340.2341468857	91225.9516636842	529716.663671066	91076.9063455414	0.171935135501225	-2.54006370054428	1.51591634134815e-09	2.2385031307241e-07	Downregulated	0.213267840281417	-2.22926166396993	2.91011479913353e-10	2.57836171203231e-08	Downregulated	0.13825828844442	-2.85456212372772	2.14335734333843e-09	4.74753651549462e-07	Downregulated	0.164279277777837	-2.60577758497433	9.25037586560799e-10	1.51919721978299e-07	Downregulated
HBD	P02042	Hemoglobin subunit delta (Delta-globin)	10	27202.9932070793	28297.0048322705	25468.438991283	14734.9557759533	14705.1100523658	15617.2476873162	11901.7717091611	10486.5695340385	10472.4185821421	11972.519062225	10366.0546234361	10155.8003891481	26989.4790102109	12268.0497128651	0.454549334139565	-1.13749121024588	3.70540816571317e-06	4.73299899871424e-05	Downregulated	0.556479971307694	-0.845598331516094	5.44467485677541e-07	4.63844415682982e-06	Downregulated	0.405846537619462	-1.30099378932142	4.78690286324585e-07	9.21999116703439e-06	Downregulated	0.401321493491538	-1.31716967058286	3.35104765139799e-07	6.18547545653878e-06	Downregulated
HEG1	Q9ULI3	Protein HEG homolog 1	3	4240.14737378512	2668.34757221457	2285.05801012437	5979.30820767633	5364.21494645586	4611.20350626523	6536.74748576086	6907.30088654692	6486.90704465753	5222.36145362994	4434.36877760895	4298.93373510909	3064.51765204135	5537.92733819008	1.80711223330729	0.853686109637855	0.000699330063503821	0.00309803218132193	Upregulated	1.73542554619969	0.795289471514815	0.00433223610751	0.00841745875274968	Upregulated	2.1679274065299	1.11631644857705	0.000828731340375062	0.00222501808355244	Upregulated	1.51798374719229	0.602156344132426	0.0209457010456821	0.0391261444604397	Upregulated
HELLS	Q9NRZ9	Lymphoid-specific helicase (Proliferation-associated SNF2-like protein)	1	8542.89496704792	7719.53188384563	8396.71469408393	11216.3696824819	12644.7135684054	11507.9287915353	8735.9603930719	8596.28305392513	8739.85160267396	9666.91205887269	7974.20933809491	11849.8458391069	8219.71384832583	10103.5638142409	1.22918680633861	0.2977041867425	0.0788682691605073	0.148675077608956	-	1.43431643708727	0.520363344719155	0.000114273796057665	0.000374987345581818	-	1.05729937930387	0.0803839404690921	0.302953884897237	0.366690084725345	-	1.19594460262471	0.258150563976146	0.129665784864087	0.184108790688431	-
HGFAC	Q04756	Hepatocyte growth factor activator (HGF activator)	5	6942.51938705749	5233.05558524525	5120.41668782457	9148.91433366434	7995.89012080861	7741.30812086797	8163.68936602632	10664.0690104511	8461.95308971356	5453.95111931332	6823.95251747701	8286.19755222953	5765.33055337577	8082.21391450575	1.40186479156401	0.487347209586288	0.0153565005486408	0.0393232933124155	-	1.43883698976979	0.524903154015646	0.00294855149896188	0.00591044485991002	-	1.57780554029188	0.657919408555383	0.00319284586001575	0.0070721535799349	Upregulated	1.18895184463037	0.249690283695966	0.215891280475623	0.288071798947895	-
HIST1H2BO;HIST1H2BB;HIST2H2BE;HIST3H2BB;HIST1H2BJ;HIST1H2BL;HIST1H2BH;HIST2H2BD;HIST1H2BA;HIST1H2BN;HIST1H2BD;HIST2H2BF;HIST1H2BC;HIST1H2BM;H2BFS;HIST1H2BK;HIST2H2BC	P23527;P33778;Q16778;Q8N257;P06899;Q99880;Q93079;Q6DRA6;Q96A08;Q99877;P58876;Q5QNW6;P62807;Q99879;P57053;O60814;Q6DN03	Histone H2B type 1-O; type 1-B; type 2-E; type 3-B; type 1-J; type 1-L; type 1-H; type 1-A; type 1-N; type 1-D; type 2-F; type 1-C/E/F/G/I; type 1-M;type F-S; type 1-K; putative histone H2B type 2-D and 2-C	2	4117.56335267171	3341.2625533689	3205.37036466071	1462.79293476854	1814.62882804586	1374.1586865936	2682.47880139586	2290.90445725021	2799.26894103527	5268.73735664538	7187.01754842522	5426.86216825786	3554.73209023377	3367.42774693531	0.947308450104282	-0.0780938413367681	0.530128339050289	0.653209447748442	-	0.436186687803908	-1.19698235455646	3.74970552859901e-05	0.00014444517818864	Downregulated	0.728854946249989	-0.456296371073542	0.0127343342625242	0.0236038078589884	-	1.67688371625895	0.745782648477003	0.00179734886041581	0.00482560936463154	Upregulated
HIST1H4A	P62805	Histone H4	6	39424.5716599035	38815.5033115313	38555.11296211	24125.9712714928	22294.3807833831	21342.1439300609	32533.5079566287	34855.4228845133	31210.2990917207	66798.6913058724	72129.3833884749	65110.4014500449	38931.7293111816	41155.5780069102	1.05712175480193	0.0801415497886799	0.843622665905667	0.904902762702689	-	0.580182259079825	-0.785421913672158	6.61788204669667e-07	5.24855449023737e-06	Downregulated	0.844206269773415	-0.24433255090635	0.0045706143823549	0.00973452967011164	-	1.74697673555256	0.804860396047215	6.89785652357925e-07	9.25984981801699e-06	Upregulated
HIST2H3A;HIST3H3;HIST1H3A;HIST2H3PS2;H3F3A	Q71DI3;Q16695;P68431;Q5TEC6;P84243	Histone H3.2; H3.1t; H3.1; H3-7 and H3.3	2	3464.62174455936	3682.30393346347	3484.10202025348	2235.00706755431	1841.20995423364	2182.10035035454	3806.90143171896	3957.24299983373	3641.30452421056	5087.72641018822	5569.83857013362	5403.80637218562	3543.67589942544	3747.23752004591	1.05744363378532	0.0805807636519118	0.942426552362122	0.96196996013	-	0.588684137579398	-0.764434340931037	0.000111948711364345	0.000370099098017947	Downregulated	1.07284538047178	0.101442168452059	0.296839943014949	0.360274232207185	-	1.5108013833048	0.595314009837279	0.000490840890172176	0.00162270533094234	Upregulated
HLA-B;HLA-G;HLA-E;HLA-H;HLA-A	P01889;P17693;P13747;P01893;P04439	HLA class I histocompatibility antigen, B alpha chain; alpha chain G; alpha chain E; Putative HLA class I, alpha chain H; A alpha chain	2	523.506448427629	635.807304108716	893.583464968362	421.912942498256	422.618354121122	300.266371213864	565.742207412236	534.804263557492	425.136331979793	570.278682393057	595.569302084907	485.782845435434	684.299072501569	480.23458896624	0.701790501060687	-0.510887674313689	0.0485117329870324	0.0994939708947007	-	0.55764977324327	-0.842568759637748	0.0167966169626979	0.0280788728848119	Downregulated	0.743185187227242	-0.42820634791218	0.161525634067562	0.212171805301361	-	0.80453654271155	-0.313770144054958	0.331659880649944	0.41155553817346	-
HMCN2	Q8NDA2	Hemicentin-2	2	901.617588334664	855.825269725793	625.473485752928	1084.50986933869	1016.54847447836	1387.5453360121	1294.50504383269	1094.44186507663	467.464630860125	856.707853392202	1192.63470348278	1023.73290174276	794.305447937795	1046.45451980181	1.31744598065978	0.397743808138027	0.21713544741218	0.331145035237739	-	1.46400593914528	0.549921406325548	0.027699953236976	0.0435144655460296	-	1.19870407838083	0.261475547538511	0.705920212827395	0.757197710127206	-	1.28962792445323	0.366954888148829	0.160059940221472	0.222277597235461	-
HP	P00738	Haptoglobin (Zonulin)	25	558343.56747132	527059.982319728	529223.278514547	696978.24427989	650246.187434527	635506.320222796	591517.720842264	590326.763328792	645993.060508893	703565.926153384	765654.918164478	733938.211955187	538208.942768532	668191.928098912	1.24151026674093	0.312096192014133	0.00519718524535141	0.0159885629422964	-	1.22798080471505	0.296288009275807	0.000416469569112496	0.00111815769161719	-	1.13204953159245	0.178937083098651	0.0192482086157624	0.0334390447716971	-	1.36450046391529	0.448372885112727	4.11907530714098e-05	0.000222530531837007	-
HPR	P00739	Haptoglobin-related protein	20	31741.0245973882	30668.4036759388	29448.0736602917	42242.9621807135	41416.9866446305	39871.5615794468	51880.7988721478	50722.5489769089	51023.5672832614	37541.2934910032	41095.7605466678	33217.0131845661	30619.1673112062	43223.610306594	1.41165205007958	0.497384530899925	0.00303075003186529	0.0104233556046284	-	1.34481678474189	0.427409636165574	3.15781436834467e-05	0.00012379750134307	-	1.6724482148811	0.741961540438717	1.94609040611734e-06	2.28994148378076e-05	Upregulated	1.21769115061575	0.284148261341884	0.0106230701756579	0.0220939910226125	-
HPX	P02790	Hemopexin (Beta-1B-glycoprotein)	17	143166.508136716	145907.386143378	138527.274398175	164045.680569335	169221.196581893	160555.648368476	115160.383859255	105778.075826618	118047.663990029	111570.277926377	92516.346003147	103601.080760292	142533.722892756	126721.81709838	0.889065510438728	-0.169638367505017	0.287124749209551	0.408991202250261	-	1.15486710910105	0.207726849848118	0.00156137060041046	0.00344122973125291	-	0.792762388193938	-0.335039577939746	0.000687349224233939	0.00191506733544425	-	0.719567034021192	-0.474799001882698	0.000172522886364154	0.00070766332091963	-
HRG	P04196	Histidine-rich glycoprotein (Histidine-proline-rich glycoprotein) (HPRG)	5	77343.2494952202	82798.1415114385	74166.554099251	64351.6698076798	63462.7979777171	62040.6179678732	53356.4453505016	59763.4101586711	57957.1300334477	55246.7437141187	52826.2229505193	57813.1031028417	78102.6483686366	58535.3490070411	0.749466890428097	-0.416063349963444	0.000251686420740022	0.00132734624271226	-	0.810280187756559	-0.30350722937153	0.000419162765536909	0.00111860906706536	-	0.730137364592105	-0.453760183534735	0.000243770772517324	0.000850318521458067	-	0.707983118935628	-0.498213133616099	4.6651500414052e-05	0.000237547295211782	-
HSP90AA1	P07900	Heat shock protein HSP 90-alpha (Heat shock 86 kDa)	3	3027.87377368338	3232.90813639569	2656.55463539421	1279.22415745653	1044.78194094267	1142.14892838616	892.383050905193	837.399399000657	1503.37020664494	1552.86812753281	1701.03012583211	923.99575017964	2972.44551515776	1208.57796520897	0.406593816117374	-1.29833982147707	5.21889663492328e-05	0.000345974142589223	Downregulated	0.388698464963162	-1.36327668464891	6.4371438140648e-06	3.16850523292301e-05	Downregulated	0.362569321014585	-1.46367123900723	0.000292008427786657	0.000979997981132492	Downregulated	0.468513662374376	-1.09383697581322	0.00165198554691679	0.00449140371828351	Downregulated
HSP90AB1	P08238	Heat shock protein HSP 90-beta (HSP 90)	3	8714.6095009712	8863.05952211971	7789.20022694269	3817.96484730231	3231.11549032783	3531.62760201811	3345.08737357228	3043.36952735065	3204.32738860333	3772.53478560957	5082.56250320217	4211.43282230479	8455.62308334454	3693.33581558789	0.436790497776898	-1.19498662360959	1.85599908811568e-06	3.01444220665742e-05	Downregulated	0.4171073629685	-1.26150931532773	7.06589254643647e-07	5.49156210187957e-06	Downregulated	0.378161932202711	-1.40292395366884	7.96334618866425e-07	1.25991512913509e-05	Downregulated	0.515102198159484	-0.957069398221578	8.02276202456722e-05	0.000366400368750853	Downregulated
HSPA1B;HSPA1A;HSPA7;HSPA1L;HSPA6	P0DMV9;P0DMV8;P48741;P34931;P17066	Heat shock 70 kDa protein 1B; protein 1A; protein 1-like; protein 6; Putative heat shock 70 kDa protein 7	4	4418.16069140198	4121.65882968361	4803.51338275075	2183.19151400665	3001.87123717868	2990.19500439455	3383.06112041931	3504.45344762052	3335.09104605412	4625.27170230607	3761.47201684821	4431.29622701782	4447.77763461211	3468.43370176066	0.77981274845435	-0.358800354640745	0.0635793548615703	0.12407777182236	-	0.612684837776132	-0.706782945768704	0.000870119078819553	0.00204665556753018	Downregulated	0.766120855094221	-0.38435610052823	0.00491454487078448	0.0103851413198357	-	0.960632552492698	-0.0579433975716003	0.645973648489444	0.703111366783351	-
HSPA4	P34932	Heat shock 70 kDa protein 4 (HSP70RY)	1	851.847506718976	972.308450776526	688.932761148774	361.358127497544	417.646965115192	515.271259902832	309.326147342882	313.203632187637	193.869992609531	591.510150492316	525.165651857431	568.700377092843	837.696239548092	421.783589344245	0.503504217199044	-0.989924233027361	0.00544719167070782	0.0164156864634256	Downregulated	0.515014190670429	-0.957315910110342	0.00303477567817993	0.00605588119564734	Downregulated	0.324859113044154	-1.62211391822635	0.000496120227278841	0.00151573283230708	Downregulated	0.67063934788255	-0.576390963187712	0.0411131680918845	0.0686644216857865	-
HSPA5	P11021	Endoplasmic reticulum chaperone BiP	3	2617.09617249782	2880.6907970968	3141.43066804713	2781.80139900881	2699.06192128283	2757.72627534991	3756.66949290727	3144.47787396136	3480.68144891666	3970.06714751598	3262.36632744216	3733.09449897461	2879.73921254725	3287.32737615107	1.14153648421632	0.190976969730653	0.219316682174071	0.331594847109602	-	0.953626814509843	-0.0685032921656381	0.557897274648609	0.61941978112615	-	1.20170937360703	0.265088030863871	0.0581484834404616	0.086733259811867	-	1.26927326453209	0.344002703492769	0.0382373923543207	0.0649010146090577	-
HSPA8	P11142	Heat shock cognate 71 kDa protein (Heat shock 70 kDa protein 8)	5	6179.97894267694	6232.25618785719	5865.41897254746	6586.62782959961	6138.94701350707	6320.7933797166	5971.27176078263	5868.09951272767	6150.52525812858	8407.5164426095	9997.24874628693	7564.94002811407	6092.55136769386	7000.66333016363	1.14905282001972	0.200445117765589	0.277363337986599	0.398951227059341	-	1.04205759204143	0.0594350141389603	0.443355587890341	0.508991244132444	-	0.984256318134711	-0.0228940265303672	0.773992502702171	0.812508717291616	-	1.42084454988302	0.506748722504266	0.00291550559781741	0.00746571664643417	-
HSPB1	P04792	Heat shock protein beta-1 (HspB1)	3	3616.37397939224	3069.80898175753	2621.09081459488	3361.51558357194	3097.27592792832	4264.75701931454	4808.94200422102	4955.96785753648	2951.75789905466	2350.24381000462	13016.237987818	4414.35160580809	3102.42459191489	4802.33885502863	1.54793088848761	0.630341059943565	0.264408447898734	0.386577367719932	-	1.15216859299455	0.204351836989344	0.235256308376327	0.296848023833179	-	1.36631499913031	0.45029013025575	0.0951481651465403	0.136409828996496	-	2.12530907333797	1.08767266061409	0.20053610008254	0.270022773059469	-
IDH1	O75874	Isocitrate dehydrogenase [NADP] cytoplasmic (IDH) (IDH1)	1	1592.62323082911	1765.36499337739	1868.48913970071	861.378219232456	1235.59132244193	1040.18090738698	561.078764816987	930.876926999245	1119.11038805725	961.053635176954	1333.45940044137	1005.23270874986	1742.1591213024	1005.32914147811	0.577059310590729	-0.793208487112547	0.00230844271541153	0.00852200102439422	Downregulated	0.600241851371208	-0.73638418171471	0.00201992669230262	0.00430205540716375	Downregulated	0.499584308525829	-1.00119993092685	0.00431394830445988	0.00923226617814361	Downregulated	0.63135177187515	-0.663484035588996	0.00865394045315991	0.0186101729162614	Downregulated
IGFALS	P35858	Insulin-like growth factor-binding protein complex acid labile subunit (ALS)	7	6023.86601144082	6047.67823662322	6092.96393112445	8568.75728112218	8462.85585113436	8647.01057295371	10875.8143382063	10046.1385902298	10290.1731697894	6744.79539480886	7745.61928027702	6494.65108514591	6054.8360597295	8652.86839596305	1.42908384481505	0.515090562305218	0.00702861053863354	0.0204847004514122	-	1.41367018869417	0.49944557655789	5.02203133200946e-05	0.000182357367219688	-	1.71830284587534	0.78098432968814	8.50775494342932e-06	6.49816455161929e-05	Upregulated	1.15527849987565	0.20824068017495	0.0783762055735903	0.118097479826872	-
IGFBP3	P17936	Insulin-like growth factor-binding protein 3 (IBP-3)	1	1765.11299966853	1989.49536273293	1456.20038558041	2079.11753893229	2288.56312388571	1668.97095435867	1390.03899642679	1332.73905934455	1552.79269135075	2166.04452021515	1867.51466565838	1706.96225137279	1736.93624932729	1783.63820017168	1.0268875445846	0.0382781994231326	0.886203218540693	0.931704379805883	-	1.15848650548049	0.212241239205093	0.246143985171985	0.305439174877281	-	0.820519607206465	-0.285390285972806	0.121065083285871	0.168124864876618	-	1.10165652106683	0.139674484711692	0.45572061745255	0.529879878035379	-
IGHA1	P01876	Immunoglobulin heavy constant alpha 1 (Ig alpha-1 chain C region)	11	192432.687056918	193789.38635942	184595.301712379	156996.698569617	157252.505709236	151116.148149947	131009.426622252	129848.331927053	133811.377340988	147489.864058809	141522.296754518	148084.878145946	190272.458376239	144125.725253152	0.757470242845983	-0.400738881340429	0.000275945273935683	0.00138913359492622	-	0.81526136502741	-0.294665447102033	0.000133500326791639	0.000425472264522993	-	0.691410516018888	-0.532385548427746	8.94595742955464e-06	6.60509856882117e-05	-	0.76573884749165	-0.385075644862878	4.77890201319414e-05	0.000240574271800569	-
IGHA2	P01877	Immunoglobulin heavy constant alpha 2 (Ig alpha-2 chain C region)	6	12205.1047108565	10669.5485528818	10585.863159288	9101.67508256676	8469.32153047733	8818.35968551048	9847.19214291128	8096.79620955291	9005.3944944579	14646.0898710654	15069.547312342	15126.5466881213	11153.5054743421	10908.9914463339	0.978077383063949	-0.0319794827301549	0.731208990754908	0.818524013726194	-	0.788671518542207	-0.342503551614143	0.00219681376405398	0.00463423094036148	-	0.805408455333241	-0.312207476833514	0.0156319154354987	0.0279231392658303	-	1.3401521753164	0.422396829122771	0.000828038719849005	0.00252980105443524	-
IGHD	P01880	Immunoglobulin heavy constant delta (Ig delta chain C region)	1	2772.62767754685	1734.45648120292	2084.50398905229	2822.98812105951	2254.6542277759	1746.46053070688	2216.33440369645	2360.99186732901	2161.71888833029	1946.91837846717	1693.02773415812	1755.29608892184	2197.19604926735	2106.48780449391	0.958716362700683	-0.0608240394464787	0.774727306049497	0.850171359338888	-	1.03527446292556	0.050013293144326	0.826263337707674	0.853227642434731	-	1.02237048314417	0.0319180899536414	0.754679602535854	0.799815942400439	-	0.818504142032318	-0.288938377425118	0.224309245375666	0.293991111542663	-
IGHG1	P01857	Immunoglobulin heavy constant gamma 1 (Ig gamma-1 chain C region)	15	446884.167404412	431068.970216306	381375.832492509	316318.454029194	315094.106647498	295714.910411575	305868.537761547	307820.587318863	327434.257526989	557989.068093964	566377.968978482	522672.119151025	419776.323371076	390587.778879904	0.930466434464982	-0.103973987272834	0.508764637786498	0.633097568930951	-	0.736207530431789	-0.441815588222934	0.000133270506256923	0.000425472264522993	-	0.747321315512008	-0.420199422654493	0.000581930782125209	0.00169955977839817	-	1.30787045745115	0.387219651196769	0.00058709183474057	0.00188965812983363	-
IGHG2	P01859	Immunoglobulin heavy constant gamma 2 (Ig gamma-2 chain C region)	10	45953.9877410271	45578.7048737753	43270.2288407994	46986.07823623	44629.7108692717	47528.725046827	48190.0171610506	45417.4711678674	48573.0357499315	41402.087417039	44018.3731580382	44525.4644869886	44934.3071518673	45696.7736992493	1.01696847232573	0.0242749539993741	0.752143066753687	0.833731053611239	-	1.03220696294892	0.0457322677419608	0.39625007931403	0.462343996244124	-	1.05472880367565	0.0768720947729123	0.219580785954012	0.277134724152784	-	0.963969650352603	-0.0529403695680735	0.382480301528154	0.462956115004909	-
IGHG3	P01860	Immunoglobulin heavy constant gamma 3 (HDC)	10	58522.4838188205	54574.4789114465	50392.6917668521	46412.5642033734	46979.626106034	43548.682936859	34839.913423022	34581.7087386434	36697.224529164	45307.807999121	44068.8230185916	46718.5429206075	54496.5514990397	42128.3215417129	0.773045640189825	-0.371374502300287	0.00739960331372069	0.0213643953984118	-	0.837611857872508	-0.255646228582382	0.00431602638928979	0.00841745875274968	-	0.649086004966139	-0.623518444525127	3.58479805045087e-05	0.000193666528823138	Downregulated	0.832439057730826	-0.264583437511582	0.00466003841920742	0.0109808352112175	-
IGHG4	P01861	Immunoglobulin heavy constant gamma 4 (Ig gamma-4 chain C region)	8	91778.1236336019	88735.3698387376	83887.659066634	55205.7079272092	52054.4659814511	51042.146805636	67992.993038734	67978.9817187955	67423.5951248069	38339.8285710504	35608.9032988928	38654.5699088333	88133.7175129912	52700.1324861566	0.597956536649988	-0.741887471063225	0.00252222768805391	0.0090841208602267	Downregulated	0.598720237011683	-0.740046060085138	5.8276945283922e-07	4.8710729737316e-06	Downregulated	0.769268847465993	-0.378440209155815	0.000181131231040667	0.000668413743205313	-	0.425880525472288	-1.23147933458569	3.56532616003648e-08	1.49448120169358e-06	Downregulated
IGHM	P01871	Immunoglobulin heavy constant mu (Ig mu chain C region)	24	1203067.68547267	1143614.95045536	1081122.43850571	1356578.43112882	1348237.82477283	1262322.7925945	1164195.13359972	1143212.74924981	1188610.7571748	1784312.86851927	1769920.28024298	1666822.94375304	1142601.69147792	1409357.08678175	1.23346315456508	0.302714620769644	0.0849236467823601	0.158072166069687	-	1.15734091126856	0.210813893444109	0.00560007287544315	0.0105567331226439	-	1.01990007136034	0.0284278055151221	0.635653760912867	0.695295348356543	-	1.52314848106635	0.607056586905108	1.10512465656767e-05	7.89629391708837e-05	Upregulated
IGHV1-18	A0A0C4DH31;P23083	Immunoglobulin heavy variable 1-18; Immunoglobulin heavy variable 1-2	1	1125.834906953	1047.3969266806	1263.24575467961	834.141838521507	775.665998511865	940.431245434297	501.699816457764	580.813123167799	559.071265532545	1498.95614027735	976.587524788678	1264.9993075084	1145.49252943774	881.374028911134	0.769428002593568	-0.378141758796221	0.154897052497511	0.253208096887075	-	0.742108457549825	-0.430298045865056	0.0291562130330288	0.0453428144822513	-	0.477693848707412	-1.06584179562989	0.000348597717070139	0.00112721743548957	Downregulated	1.08848170152347	0.122317154569531	0.64333491148769	0.702919710614277	-
IGHV1-3;IGHV1-69-2	P01742;A0A0C4DH29;A0A0B4J2H0;P01743	Immunoglobulin heavy variable 1-69; 1-3; 1-69D; 1-46	2	13814.686205476	14690.2745010013	13023.7824659612	6623.97636249864	7130.49486119261	5824.56940955781	5343.9054905046	5989.69494843834	6223.52638657946	6863.05394749824	7425.6975783538	7791.74794971633	13842.9143908128	6579.62965937109	0.475306678464892	-1.07306942200687	6.50637805736271e-07	1.48260886993103e-05	Downregulated	0.471457577031687	-1.08480013556608	1.61633201084588e-06	1.00850011380947e-05	Downregulated	0.422770483388349	-1.24205343944336	1.54318472667745e-06	2.07160858763064e-05	Downregulated	0.531691974974639	-0.911337403436824	6.94632121423637e-06	5.39863210159072e-05	Downregulated
IGHV1OR15-1	A0A075B7D0	Immunoglobulin heavy variable 1/OR15-1 (non-functional)	1	7374.32523534313	6855.40322567975	6390.56303817696	4743.55892349555	5476.64592614198	5304.17297530618	2175.36272946676	2691.19065966475	2776.30807834903	4069.92026369611	5270.61870754094	5667.69801397637	6873.43049973328	4241.71958640419	0.617118276902455	-0.696381072048511	0.0203281757636123	0.0489422927352186	Downregulated	0.752868979836979	-0.40952927724919	0.00190265841033748	0.00414384115431146	-	0.370647595732442	-1.43187994175159	5.36264588932197e-06	4.39935579438821e-05	Downregulated	0.727838255137945	-0.45831021374437	0.0107408388842531	0.022234540307122	-
IGHV2OR16-5;IGHV2-26	A0A0B4J2B6;A0A0B4J1V2;A0A0C4DH43;P01814	Immunoglobulin heavy variable 2/OR16-5 (non-functional); 2-26; 2-70D; 2-70	2	4958.69323667517	4588.51706300815	4866.31753830424	4258.98754309614	3721.78871157781	4134.10332099	5521.38279155809	6392.55240495044	5905.5750683054	8585.19412103742	7124.39013532442	8029.52820800357	4804.50927932919	5963.72247831592	1.24127608702394	0.311824038176272	0.308582149047443	0.431236252454313	-	0.84052146787649	-0.250643426879314	0.0225478191630388	0.0365885856748212	-	1.23630456506628	0.306034196627103	0.0113548735121104	0.0212245104044933	-	1.64700222812904	0.719842506799871	0.000143642604128519	0.000599395051983852	Upregulated
IGHV3-15	A0A0B4J1V0	Immunoglobulin heavy variable 3-15	5	47152.6947300965	47520.5277855273	42261.344283577	60140.7334403095	65379.5126985003	65921.9813478419	65358.8141785032	52847.5660730259	58020.967409526	57506.1197391525	69083.2556012669	58189.495918238	45644.8555997336	61383.1607118182	1.34479909959835	0.427390663739784	0.000515146130721889	0.00232867077458976	-	1.39805625388497	0.483422411906542	5.37351693462327e-05	0.000191973225970815	-	1.28694566887171	0.363951148427391	0.00492297895522687	0.0103851413198357	-	1.34939537603836	0.432313123287186	0.00108436620063639	0.0030793219671918	-
IGHV3-20	A0A0C4DH32	Immunoglobulin heavy variable 3-20	3	1548.62864933861	1504.56350788264	1450.26063234308	1472.31459631789	2000.33750695233	1360.3130663379	1932.73047329679	1580.90655159989	1393.81703221372	2339.08460834153	2256.15255695608	2040.02128138028	1501.15092985478	1819.51974148849	1.21208314587296	0.277488667477707	0.196278037896469	0.307247953314967	-	1.07316883188103	0.101877060024489	0.637154796938544	0.693512469395025	-	1.08970922676979	0.123943223937386	0.493861171200608	0.556693381277021	-	1.47337137896805	0.559121122881878	0.00582274112708647	0.0131605832617312	-
IGHV3-21	P01780;A0A0B4J1V1;P01763;P01762	Immunoglobulin heavy variable 3-7; 3-21; 3-48; 3-11	3	19841.1686347587	19381.5580013805	18732.9335187796	20123.1828542712	20624.7986952646	19965.2314184441	15442.6570511253	16426.9959362203	15902.7140891933	21740.1537854593	21648.2091285076	22268.2878570057	19318.5533849729	19349.1367572768	1.00158310882261	0.00228213728798773	0.936253216198299	0.960092997166311	-	1.04758038827769	0.0670609564016052	0.242353720830764	0.303284458553753	-	0.824291655876935	-0.278773204033802	0.00240775585752812	0.00558448086327203	-	1.13287728231321	0.179991591267105	0.0179471339064326	0.034418096625756	-
IGHV3-23	P01764	Immunoglobulin heavy variable 3-23	3	3416.26646666561	4269.82760132224	3678.19219221434	2542.2836336781	2046.74671645856	2376.47449991112	2396.9428733496	2153.79855327358	2782.07403489804	6241.47192239435	6904.67229436248	4434.21292411129	3788.0954200674	3542.07527249301	0.935054395337801	-0.0968778009015887	0.522715045631045	0.647707621576813	-	0.612929372823089	-0.706207251555634	0.000500505603005459	0.00129637185547657	Downregulated	0.645250858137989	-0.632067939884509	0.00228162109396663	0.00537637310971924	Downregulated	1.54698295505232	0.629457300990597	0.00963956361493849	0.0204321850785538	Upregulated
IGHV3-35	A0A0C4DH35	Probable non-functional immunoglobulin heavy variable 3-35	1	302.845519987048	284.812335347793	284.025023918976	496.920015881633	243.210120529968	319.229516304409	152.068200970227	128.496349933817	193.84939990757	230.502730456456	500.827943266317	402.323641460665	290.560959751272	296.380879856785	1.02002994521526	0.0286115062942324	0.76638507842774	0.844548730705197	-	1.21530395735528	0.281317188667364	0.519858578853863	0.582962045456627	-	0.544250623825175	-0.877656938842333	0.0207963114819988	0.0355705250444999	Downregulated	1.30053525446533	0.379105507895232	0.413680747545088	0.49000152717239	-
IGHV3-49	A0A0A0MS15	Immunoglobulin heavy variable 3-49	3	9853.23578404039	8956.48355609339	9186.52717602372	9456.70757909702	9634.58062984405	10118.0121061977	7201.6877792349	7353.12316959254	7331.5167155779	25647.3236145106	29880.2346505341	25026.649965408	9332.0821720525	14627.7595788885	1.56747007893859	0.648437904029601	0.390980892973231	0.517028464439228	-	1.04332915836704	0.0611943833870069	0.397507629091888	0.462343996244124	-	0.781759356625684	-0.355203513481923	0.00163407142183028	0.00408979457554132	-	2.87732172182304	1.52472654208133	1.38982790868478e-07	3.07846881773678e-06	Upregulated
IGHV3-72	A0A0B4J1Y9	Immunoglobulin heavy variable 3-72	3	12916.3827464078	13569.1860933172	12699.7165172776	18871.3427001853	18173.5878154623	17851.6707131122	10196.950337555	11511.753425842	11199.3409613568	19103.9735484251	22403.217386445	17768.2409127845	13061.7617856675	16342.2308667965	1.25115058251396	0.323255435844532	0.250359746712078	0.370934340446323	-	1.40094938007003	0.48640482840164	2.68082884656221e-05	0.00010796428900246	-	0.839806177878784	-0.251871693756226	0.011026792387613	0.0206985975750532	-	1.51269618959306	0.597122265294733	0.00026271300143506	0.000961833550708525	Upregulated
IGHV3-74;IGHV3-66	A0A0B4J1X5;A0A0C4DH42	Immunoglobulin heavy variable 3-74; 3-66	3	2160.48280689595	2369.73991222393	2194.30207463052	3011.28082348128	3290.24053587523	3165.67485448617	3914.69357627772	3972.58758073856	4051.71707428841	4323.68340800876	6736.62206920868	3945.1800447717	2241.50826458347	4045.74221857072	1.80491960814721	0.851934580320075	0.00132290181670974	0.00532768640729469	Upregulated	1.40786100196124	0.493504903804667	0.00108282746650727	0.00248545371845969	-	1.77544117948684	0.828177564544556	4.16710264181792e-05	0.000219765055991112	Upregulated	2.23145664299355	1.15798577542424	0.000599065119546334	0.0019092507047412	Upregulated
IGHV3OR16-12	A0A075B7B8	Immunoglobulin heavy variable 3/OR16-12 (non-functional)	3	6362.15914796802	6294.16052438741	5837.64189123174	7307.02640883772	6748.01400761503	6348.10214453034	2499.93833409611	2688.37057452549	2919.32439346648	5690.32329999516	7017.05370787112	5183.94296747259	6164.65385452906	5155.78842649	0.836346784126759	-0.257826827219678	0.306468715081808	0.429638103738104	-	1.10323266817829	0.141737082705121	0.128977654250157	0.174198478148841	-	0.438393541276263	-1.18970155123615	4.20716164888413e-06	3.66842097902944e-05	Downregulated	0.967414142925719	-0.0477944657456658	0.663588091465165	0.71699884029041	-
IGHV3OR16-9	A0A0B4J2B5	Immunoglobulin heavy variable 3/OR16-9 (non-functional)	2	1522.17375782559	1872.49703981262	1214.06809184704	1762.46693391882	2203.50352008483	2518.52597402626	2062.04107440221	1547.48024833154	2312.66339370262	2434.30013422012	1970.15403712913	1698.07326975458	1536.24629649509	2056.57873173001	1.3387037849478	0.420836770771995	0.0318778097045987	0.0713225742380667	-	1.40700017586679	0.492622508902901	0.0335551056526931	0.0514356809831939	-	1.28499028876375	0.361757456379989	0.132447770864672	0.179982707033895	-	1.32412089021285	0.405034844009749	0.0988684412064251	0.144550229222595	-
IGHV4-28	A0A0C4DH34	Immunoglobulin heavy variable 4-28	1	4064.16904782311	3588.44333858337	3641.06873448106	4295.08128338788	3745.63988426522	3704.43012222602	2440.37951009392	3165.71145618642	3018.47825340751	3150.37306171798	3569.76254674522	2617.80508656423	3764.56037362918	3300.85124495494	0.87682250179263	-0.189643272400869	0.216074937328415	0.331145035237739	-	1.03997546629474	0.0565494946429051	0.600205510244118	0.660256892411834	-	0.76366324915415	-0.388991498350143	0.0171308823427457	0.0303559235113455	-	0.826828789929	-0.274339471043368	0.0941390162038105	0.138091338338702	-
IGHV5-51	A0A0C4DH38	Immunoglobulin heavy variable 5-51	3	5237.87471084728	6174.97939693501	5359.92850218853	6157.48875791002	4956.66162520386	5584.06869086206	5355.0311321247	5222.30001583592	6042.51653634442	5265.54901331307	6065.81288888463	6320.06593055066	5590.92753665694	5663.27717678104	1.01294054334451	0.0185494946331926	0.866321739776653	0.919034811329562	-	0.995554492195556	-0.00642781011313384	0.941161141413052	0.949736641562601	-	0.990881958633694	-0.0132148920033114	0.908707731623569	0.919483275917005	-	1.05238517920427	0.0736628362094973	0.552710090188419	0.618309520084519	-
IGHV6-1	A0A0B4J1U7	Immunoglobulin heavy variable 6-1	4	15035.6811983842	14922.5249032162	12248.9940657393	15292.2313162451	14882.5570298896	15498.6802210381	17763.0528453044	15998.1771076909	16991.0383878192	56752.5113151514	68340.4248958769	52789.4395851726	14069.0667224466	30478.6791893542	2.16636112335204	1.1152737542312	0.132277134397193	0.225950780410025	-	1.08212504942499	0.113867225376359	0.202056302658151	0.262495431312496	-	1.20245522421757	0.265983173411564	0.025767649347798	0.0427530661463465	-	4.21450309641357	2.07536254276889	1.05863809335635e-07	2.75868632562861e-06	Upregulated
IGJ	P01591	Immunoglobulin J chain (Joining chain of multimeric IgA and IgM)	2	2280.74112326096	2420.29366518726	2463.25060724416	3181.19450477289	1718.21836495399	2552.48981597947	2321.26186208956	2396.32587525039	2157.49738442833	1179.20878145555	1414.33574585958	2390.02493259748	2388.09513189746	2145.61747415414	0.898463987257215	-0.154467416913596	0.418913521259679	0.544219032017706	-	1.04014598443927	0.0567860247570108	0.95357269614203	0.957897288868297	-	0.959633060668133	-0.0594452335874552	0.589851664260734	0.651631639071085	-	0.695612916664242	-0.523643372946668	0.0514238892137004	0.0819452623081628	-
IGKC	P01834	Immunoglobulin kappa constant (Ig kappa chain C region) (Ig kappa chain C region AG) (Ig kappa chain C region CUM) (Ig kappa chain C region EU) (Ig kappa chain C region OU) (Ig kappa chain C region ROY) (Ig kappa chain C region TI)	5	531113.441042176	517516.760905408	499873.90957717	567513.171740581	470895.426548644	479211.451126378	301598.156756469	513479.443283812	416024.061362158	686769.153779978	634206.936667367	730868.735490147	516168.037174918	533396.281861726	1.03337720169792	0.0473669605803038	0.99279493315658	0.997297404508764	-	0.980055550463642	-0.0290645700400273	0.658576681818867	0.703010771194598	-	0.795026407899053	-0.33092531258817	0.07082769919708	0.103896260742737	-	1.32504964673108	0.406046415336881	0.000242416702352754	0.000933831296889305	-
IGKV A18;IGKV2D-29	A2NJV5;A0A075B6S2	Immunoglobulin kappa variable 2-29; 2D-29	1	1163.72451347896	1368.79306598631	1297.66138373118	2636.46689055391	2524.70410166736	2779.29790469858	2057.31101119845	1918.73616254776	1911.62052301691	3133.56179687488	3114.14811643695	2581.83248907802	1276.72632106549	2517.51988845254	1.97185555503512	0.979553873385727	0.000100693529996873	0.000619544913730762	Upregulated	2.07313260639215	1.05181240031886	1.99245172643248e-05	8.48707802701528e-05	Upregulated	1.53717822413436	0.620284444253474	0.00157668290650817	0.0039685825430859	Upregulated	2.30525583457886	1.20492686813696	7.14211366002321e-05	0.000343908299064161	Upregulated
IGKV1-27	A0A075B6S5	Immunoglobulin kappa variable 1-27	1	962.240958776202	1074.02714197217	1073.52304833443	1656.32624160894	2019.66270409966	1930.12536072866	1191.37634186917	1454.08566401352	1589.85955488011	1990.39578754415	2054.52707977881	1900.71427258232	1036.59704969426	1754.11922301171	1.69219005931868	0.758891614697592	0.000812431883035215	0.00351302559670241	Upregulated	1.80273016343581	0.850183467204764	0.00028489270646139	0.000824885418054874	Upregulated	1.36193119014181	0.445653814841236	0.0289550135662793	0.0469358915274848	-	1.91190882437841	0.935013725330435	0.000416445626478767	0.00143011947697747	Upregulated
IGKV1-5	P01602	Immunoglobulin kappa variable 1-5	3	14083.1112951868	12758.0559291905	11487.3080623645	13337.7073020827	12284.7907516466	12517.6646333877	15311.4144523733	14164.2923303627	16507.1098917414	24395.1742330936	27188.9955375639	24839.1480093987	12776.1584289139	17838.4774601834	1.39623170450148	0.481538376502378	0.122367261996617	0.213420067183076	-	0.995086874752621	-0.00710561113703049	0.972317912638613	0.972317912638613	-	1.19970377977397	0.262678232328653	0.0290303256851712	0.0469358915274848	-	1.99390445897783	0.995596282423593	4.35928630985105e-06	3.94115068421227e-05	Upregulated
IGKV1-6	A0A0C4DH72;P01599	Immunoglobulin kappa variable 1-6; 1-17	1	17868.1957732023	20004.9669757469	17697.8441678631	17562.6678221226	18263.388917448	17484.4940433478	16014.2618720859	16371.4236702407	18329.5640152683	17502.555647423	20851.4492618364	19107.1437690281	18523.6689722708	17942.9943354223	0.968652288176941	-0.0459492126813518	0.606646062746566	0.72142849036723	-	0.959323102831702	-0.059911293882003	0.40309091314733	0.467458833833161	-	0.912620669866818	-0.131912765258243	0.152369721897125	0.202702062463743	-	1.0340130918323	0.0482544519990483	0.609317060327659	0.673323737661715	-
IGKV1-8	A0A0C4DH67	Immunoglobulin kappa variable 1-8	1	904.389053159836	514.006811217799	746.251379888974	1273.09781707981	1352.04539149702	1540.07664424343	620.344458141754	868.503279213142	529.407478358077	1017.69020673457	805.579894016234	873.259109786924	721.549081422203	986.667142118995	1.36742900451655	0.451465931744891	0.211816680787562	0.327718335848627	-	1.92420259876174	0.944260708068893	0.0023413636599359	0.00491575403484172	Upregulated	0.932371415739273	-0.10102331929588	0.75166456669918	0.79853094256052	-	1.24571299904864	0.316971722821919	0.228037760274975	0.297119787652393	-
IGKV2-24;IGKV2D-24	A0A0C4DH68;A0A075B6R9	Immunoglobulin kappa variable 2-24; Probable non-functional immunoglobulin kappa variable 2D-24	1	766.029001503139	516.687295183212	938.917758059132	1677.58390460285	1464.90741647267	1635.08360754499	1161.9966535191	1195.46726800678	1018.42237182013	939.314930638464	1374.56733854058	976.77407853779	740.544684915161	1271.56861885371	1.71707210213707	0.77995062129203	0.00417070192949563	0.0131079272134402	Upregulated	2.15047789640038	1.10465730267645	0.000896495124405916	0.00209024915848327	Upregulated	1.51955101972578	0.603645114919225	0.0313563284666027	0.0503291793866124	Upregulated	1.48118739028504	0.566754172654401	0.0744887672022903	0.113008643392516	-
IGKV3D-11	A0A0A0MRZ8;P04433	Immunoglobulin kappa variable 3D-11; 3-11	2	26465.5509931085	23617.945037271	22496.8153863736	30170.3810720879	28509.3354496109	28385.8163783763	24628.9727576813	23911.8336705527	24718.4497985926	32806.60364252	35045.2565809857	31839.2210337428	24193.4371389177	28890.6522649056	1.19415245130391	0.255987029818946	0.0707932175719233	0.136949324822541	-	1.19957508035683	0.26252345748014	0.00503769996139167	0.00957811623560734	-	1.00935439373048	0.0134328070597656	0.829116826208612	0.858174658902839	-	1.37352787982441	0.457886194488181	0.000366245508876496	0.00126755281587725	-
IGKV3D-15	A0A087WSY6	Immunoglobulin kappa variable 3D-15	3	20084.3985896952	19075.0922450743	17295.1638380973	24323.7856354639	21706.0039631726	22234.8422084258	18965.5548287936	18184.5725274271	18465.4758482093	40033.9982780833	44719.4522546943	40154.5855569071	18818.218224289	27643.1412334641	1.46895635410289	0.55479153091478	0.131465598879513	0.225733567068311	-	1.20919403727876	0.274045769945304	0.00578459028662474	0.0108125464007374	-	0.985137603386313	-0.0216028415286592	0.802307111129529	0.834324061573666	-	2.2125374216436	1.14570185635409	5.0312427178034e-07	7.96014472852466e-06	Upregulated
IGKV3D-20	A0A0C4DH25	Immunoglobulin kappa variable 3D-20	1	20699.7413043752	20548.9218651451	18060.3438139647	28253.5008361439	28526.5772611921	25729.1401823512	25050.0150034238	19570.5614296954	22138.18424291	20041.6363375186	20247.7905855593	20848.828604847	19769.668994495	23378.4704981824	1.18254233314136	0.241891830685104	0.10993718242133	0.195591051456422	-	1.39117517686079	0.47630409556382	0.000157760165358106	0.000485331619816952	-	1.12560914558254	0.17070595564246	0.154162772456603	0.20386300954709	-	1.03084267698074	0.0438241712526975	0.550768718322902	0.617697575233026	-
IGKV4-1	P06312	Immunoglobulin kappa variable 4-1	4	31372.7880122254	29975.1449565454	26934.1604519056	44288.2741305791	41188.5326411788	42623.8566998897	25427.753853639	26392.6791563004	28777.2713550575	32157.3410003038	36160.3724642526	34642.0280502361	29427.3644735588	34628.6788168263	1.17675094036848	0.234809005918097	0.24343425099804	0.363102266640174	-	1.45103790030477	0.537085202290697	3.41458077998225e-05	0.000132689411011591	-	0.912956424593805	-0.131382092862636	0.14831673070871	0.197904553325176	-	1.16625849620687	0.221887591165669	0.0210203665498525	0.0391261444604397	-
IGLC6	P0DOY2;P0DOY3;P0CF74	Immunoglobulin lambda constant 2; 3; 6	8	108717.006551091	107236.821052777	98582.4338771547	96929.0383458494	93256.6483901315	90815.0296550834	95973.6486102294	95940.9553114165	97081.2044886865	118354.202989355	132869.275844425	117680.394301518	104845.420493674	104322.266437411	0.99501023455483	-0.0072167297682006	0.883639988587463	0.931704379805883	-	0.893380989104235	-0.162652540063587	0.0165275056539623	0.0277336553208535	-	0.918799654607609	-0.122177780504985	0.0677060902480613	0.0996471693684092	-	1.17285005995264	0.230018587458953	0.00954686499304085	0.0203329864996014	-
IGLC7	A0M8Q6	Immunoglobulin lambda constant 7	4	6352.27490278733	6896.17801433929	7448.101162358	8672.09314289814	7436.2496532336	8871.90628318445	4972.22911566324	10628.4032278075	3483.87331772058	3341.81858635362	3294.37589413813	4133.79312348319	6898.85135982821	6092.74914938694	0.883154141407484	-0.17926283409565	0.406472375025524	0.529609594518551	-	1.20697624268176	0.271397279321993	0.0223679170717294	0.0364301002307945	-	0.922110298550073	-0.11698876543253	0.470351059006556	0.532904141022774	-	0.52037588299062	-0.942373993508208	8.3634594736951e-05	0.0003742436916007	Downregulated
IGLL5;IGLC1	B9A064;P0CG04	Immunoglobulin lambda-like polypeptide 5; Immunoglobulin lambda constant 1	8	129057.232663109	128305.250396561	130429.993146702	168068.398045613	164774.24601156	158696.816477793	170435.502734659	161491.346063221	179063.839899748	181590.645244853	179827.658117472	173140.695082288	129264.158735457	170787.683075245	1.32122998939534	0.401881621527558	5.9793489765494e-05	0.000389536999501674	-	1.26753222585315	0.342022426903181	3.90778412931032e-05	0.000149236928386592	-	1.31769108492371	0.398012189401163	0.000151861692089914	0.000584997648659409	-	1.37846665740915	0.463064371611991	8.91076751639928e-06	6.57911668294147e-05	-
IGLV2-18	A0A075B6J9	Immunoglobulin lambda variable 2-18	1	4169.79480514612	3676.27939295489	3220.1323984417	4120.66511097603	3879.55128754633	4288.77649312829	4461.44891026644	6131.4456985267	3853.61528142594	5243.66538407765	5184.33204949095	5481.30718066943	3688.73553218091	4738.31193290086	1.28453555196987	0.361246820126493	0.0413018251296533	0.0875440599638106	-	1.11049733117128	0.151205925698408	0.200875606878852	0.261729099550974	-	1.30546179164344	0.384560233358761	0.0873481367818255	0.126454982334473	-	1.43764753309489	0.523710014730247	0.00300172759468853	0.00755548479799442	-
IGLV3-16	A0A075B6K0	Immunoglobulin lambda variable 3-16	2	2631.34111408175	2905.83670530653	3103.60841581533	2494.89675992084	2209.17894973033	2363.24084077169	1971.10394379485	2544.54623242296	1619.10119166438	2353.72200273078	2196.48254947394	2368.08025922751	2880.26207840121	2235.59474774859	0.77617754457592	-0.365541399457356	0.0184167095230085	0.0455424852394484	-	0.817902023965105	-0.290000061017922	0.0311824541171565	0.047964677687154	-	0.709976060151616	-0.49415771602051	0.0218243114453754	0.0370427968210778	-	0.80065454961104	-0.32074818316846	0.0469607065160938	0.0764837977449616	-
IGLV3-9	A0A075B6K5	Immunoglobulin lambda variable 3-9	3	7883.65457524199	9758.00938027879	9408.39442930031	8840.38297493327	9161.86762899122	11464.3265620008	6528.81963334893	8289.05966110635	7352.83016210728	16227.2183144982	17899.2625942795	16950.1768232332	9016.6861282737	11412.6604838332	1.26572671172909	0.339965940157634	0.423142187436415	0.548105231094538	-	1.08933506710877	0.123447778944115	0.349300520630467	0.41596809311639	-	0.819617804189416	-0.286976771181453	0.0480608447825671	0.0736711219331392	-	1.88822726388909	0.917032415522785	1.47583266138774e-05	9.61461572051133e-05	Upregulated
IGLV8-61	A0A075B6I0	Immunoglobulin lambda variable 8-61	2	27145.8196320145	27250.1317786776	23549.3745997527	29210.0956708699	29645.8581963421	27325.5937444314	26655.5716683596	24231.1668407342	26183.6205431004	41948.4535244397	42078.6630022776	39819.8598428462	25981.7753368149	31899.8758926001	1.22777891345244	0.296050797530811	0.162931257469202	0.26216625101794	-	1.10566665152052	0.144916491641791	0.0726557862022946	0.103493611857288	-	0.988774606470522	-0.016286402200771	0.86277253865675	0.884741283854029	-	1.58889548236629	0.668024227247086	1.69753360484379e-05	0.000108986577818231	Upregulated
IGLV9-49	A0A0B4J1Y8	Immunoglobulin lambda variable 9-49	1	1715.49796503606	1908.29503413899	1504.41720597753	1504.42252479828	1776.76868344868	1531.35619833652	1862.71221375955	1710.71341168666	1527.36070442922	517.902896924988	686.587809124726	503.463585435414	1709.40340171753	1291.25422532712	0.755382973983629	-0.404719828485775	0.217524165359327	0.331145035237739	-	0.938445815217962	-0.0916546469788723	0.551232523233079	0.613557808523251	-	0.994652349615157	-0.0077357311680874	0.970038747134853	0.970038747134853	-	0.333050757117767	-1.58618603332089	8.27539371995528e-05	0.000374081573259203	Downregulated
ILK	Q13418	Integrin-linked protein kinase	5	5338.75215430898	6083.38891876829	5342.80803697507	10037.6027449376	9768.2046695988	10947.9843701445	11743.8808670077	12410.0334863786	13270.9667786087	13315.246379219	14920.1113460821	14822.376848373	5588.31637001745	12359.6008322611	2.2116859558226	1.1451465473528	2.37150908340033e-06	3.50192841315448e-05	Upregulated	1.8344100887393	0.875316194469922	4.99752381411098e-06	2.60459182311902e-05	Upregulated	2.23232894334018	1.15854963019546	2.49003040118505e-06	2.50700788119313e-05	Upregulated	2.56831883538832	1.36082431214905	5.54208721642205e-07	8.45115955091983e-06	Upregulated
ITCH	Q96J02	E3 ubiquitin-protein ligase Itchy homolog (Itch)	1	4786.39727656478	4049.18971921805	24534.6748426504	4412.07224118424	3187.9391204931	7371.83659691745	24986.0592192604	16863.2796960008	9344.24740522212	9997.63021725159	14376.6445723963	10915.8083175054	11123.4206128111	11272.8352651368	1.0134324375142	0.0192499118810565	0.65663723753298	0.763735729232632	-	0.448658390248272	-1.15631070397777	0.27652403731938	0.337465973918693	-	1.53410802013913	0.617400069954524	0.181055789111787	0.231814203978386	-	1.05753090215519	0.0806998210139467	0.367844400609776	0.450152125608095	-
ITGA2B	P08514	Integrin alpha-IIb (GPalpha IIb)	11	10650.7587040114	10524.6103319506	11362.3985457561	34797.6133397557	33309.0247485437	33659.3912978688	29420.9931273424	32083.4450799767	32965.8269338751	18831.5151182093	18233.2754641504	20472.4357894507	10845.9225272394	28197.0578776859	2.59978418681024	1.37839186727632	4.38962218713021e-05	0.000303844160765419	Upregulated	3.12762789059158	1.64506887826796	1.27869906198016e-09	5.34813552870646e-08	Upregulated	2.90340340356583	1.53774503627419	6.67452007570199e-08	2.88652937317484e-06	Upregulated	1.76832126627331	0.822380405472391	5.16189910439034e-06	4.31456849668853e-05	Upregulated
ITGA4	P13612	Integrin alpha-4	1	15199.4495744171	14869.2644726331	14273.7511251691	17215.7545718747	15513.3199702373	15578.2351661538	10542.0450896034	9786.52487005622	10850.294663122	33151.5244211973	34725.1609140261	31947.5554972148	14780.8217240731	19923.3794626095	1.34792096370128	0.430735905556033	0.523429635495483	0.647707621576813	-	1.08941416587119	0.123552532066326	0.0969270865975228	0.133765418575397	-	0.703137827400611	-0.508120584227203	0.000147642676085894	0.000573734258825008	-	2.25121089783205	1.1707012176113	8.75640196228913e-08	2.58605737952939e-06	Upregulated
ITGA6	P23229	Integrin alpha-6	5	3243.87360219072	3662.22213176819	3151.91258552477	6492.00170474477	6316.32215014927	6081.74606867202	7139.06440724155	6703.01060131133	7731.63291467537	5715.97497135059	6930.24515471197	6190.48124539762	3352.66943982789	6588.94213536161	1.96528236786143	0.974736610930132	4.97976747487031e-07	1.36574143178295e-05	Upregulated	1.87811237807127	0.909283390167154	6.21016603906406e-06	3.09112759023076e-05	Upregulated	2.14492842299973	1.10092950529765	8.70793142502572e-06	6.53832817167186e-05	Upregulated	1.87280630251329	0.905201694640188	7.91742455383856e-05	0.000366114391430914	Upregulated
ITGB1	P05556	Integrin beta-1	7	8241.71620213056	7170.33826357046	7945.99224254564	14675.9067120813	14921.3511059474	15274.5494622027	15814.4000465752	16854.1558911384	16050.9815433107	13735.0932262057	13188.1154437724	12943.1905781473	7786.01556941555	14828.6382232646	1.90452203582964	0.929428980365536	4.74954432507964e-07	1.36574143178295e-05	Upregulated	1.92104279269162	0.941889656492439	7.86583425349132e-07	5.80760762382775e-06	Upregulated	2.08577104453788	1.0605808016552	1.9005077731352e-06	2.28994148378076e-05	Upregulated	1.70675227025941	0.771253670899568	1.76937583909875e-05	0.00011197621381725	Upregulated
ITGB3	P05106	Integrin beta-3	10	12088.8194734366	11164.608620761	11990.440101291	42138.8882056391	42776.9345331022	40940.9636301358	45903.5978772084	38052.9017703567	45784.7839044453	22563.3260639835	24537.7683829636	21926.6176260556	11747.9560651629	36069.5313326545	3.07028142875119	1.61837090225831	3.45501906376989e-05	0.000267123835299856	Upregulated	3.57102647390411	1.83633882942345	4.64891544825323e-10	2.94209934796597e-08	Upregulated	3.68124414812724	1.88019343557141	8.31047847700021e-08	2.88652937317484e-06	Upregulated	1.95857366422221	0.969803390739249	1.21495269579839e-06	1.41637906378601e-05	Upregulated
ITGB5	P18084	Integrin beta-5	1	508.176177961115	499.844775413565	266.834679255655	679.890921421936	598.65725036577	574.493796930262	756.410388949426	586.569414599124	834.107392920393	538.308294251784	787.070014144222	390.462406613859	424.951877543445	638.441097799642	1.50238446171913	0.587254047233266	0.0331185749604197	0.0729926801366464	-	1.45353083226741	0.539561674217541	0.0764020638725287	0.108134550464953	-	1.7077127329132	0.772065308882586	0.0325448272153765	0.0518770017025879	Upregulated	1.34590981997677	0.428581748261137	0.291030361581648	0.366268324376903	-
ITIH1	P19827	Inter-alpha-trypsin inhibitor heavy chain H1 (ITI-HC1)	12	37633.7790036381	40033.5082404404	37074.5421183941	27540.4833898898	26726.9631773983	27722.6035186142	26327.1320684371	29743.6038511921	25152.9558099645	23779.2442711697	23504.4160668006	23190.5196998955	38247.2764541575	25965.3246503735	0.678880355873053	-0.558770754876698	3.56041448471715e-05	0.000267123835299856	-	0.714561119876287	-0.484870677588392	1.20372437018102e-05	5.44132546928768e-05	-	0.707882140113052	-0.498418918235618	0.000291501903115661	0.000979997981132492	-	0.614197807629821	-0.703224732243438	2.11578028113202e-06	2.2860747915646e-05	Downregulated
ITIH2	P19823	Inter-alpha-trypsin inhibitor heavy chain H2 (ITI-HC2)	20	148612.533422544	154044.881439029	140501.368856462	99800.2990766242	93407.5142414677	93270.5236341336	118304.876580623	118285.982856066	110119.473735139	106170.383719016	105165.343799143	101817.728823138	147719.594572678	105149.125162817	0.711815690172931	-0.490424361133232	0.000118692152600195	0.000694254213294356	-	0.646446256912061	-0.629397660055763	1.70534765699165e-06	1.04926251673237e-05	Downregulated	0.782361415163612	-0.354092874296565	0.000478438370139222	0.00147186248591441	-	0.706639398443121	-0.500953906437266	1.41309573550627e-05	9.48486986104964e-05	-
ITIH3	Q06033	Inter-alpha-trypsin inhibitor heavy chain H3 (ITI-HC3)	14	52328.3568389241	52744.4155917377	51027.7212673722	22585.5288177326	21757.7293979164	20331.6431368132	17127.4922401804	16397.1362112163	16440.183610369	17099.6649899763	17737.4751104358	17686.2956134916	52033.4978993447	18573.6832364591	0.356956268294486	-1.48618075839006	8.70445888828106e-09	7.71215057501702e-07	Downregulated	0.414315802726233	-1.27119724661954	8.60769433898526e-09	1.90660429608524e-07	Downregulated	0.320081063666712	-1.64349076683933	6.03345920206091e-09	6.03971361719999e-07	Downregulated	0.336471938490513	-1.57144190472846	2.44272983728389e-09	2.70532329479191e-07	Downregulated
ITIH4	Q14624	Inter-alpha-trypsin inhibitor heavy chain H4 (ITI-HC4)	19	140646.994659286	139760.608580997	132631.195817005	96530.4571647136	96697.8266182246	93293.4721759939	85827.3299351372	82004.7581026118	87330.5601102689	89454.7691758867	87387.8567303377	88130.0860344653	137679.599685763	89628.5684497377	0.650993819377048	-0.619284248572351	1.25765148728676e-06	2.22855843547213e-05	Downregulated	0.693692109828142	-0.527632619670426	2.09815881455004e-06	1.25667052886731e-05	-	0.617769199238416	-0.694860152076107	2.64024132854677e-06	2.59917090788049e-05	Downregulated	0.641520149064587	-0.640433516245748	1.09963835439628e-06	1.31659402972312e-05	Downregulated
ITPR2	Q14571	Inositol 1,4,5-trisphosphate receptor type 2 (IP3R 2)	1	2899.66929942802	3085.43786220734	3346.35215473489	3889.04515793821	3357.55544192373	3782.37866941144	3431.96064706092	3042.20831582271	3170.14350334847	3262.54477713659	4180.90171958713	3597.95420031019	3110.48643879008	3523.8547147266	1.13289505807886	0.180014228147688	0.144188947177751	0.241040390942428	-	1.1819136638066	0.241124653664973	0.0495234388358793	0.0733741919876071	-	1.03352671208811	0.047575676522465	0.661072789480697	0.71824181768164	-	1.18324479834187	0.24274857986383	0.127722618978513	0.182519742604779	-
JPH4	Q96JJ6	Junctophilin-4 (JP-4)	1	3921.81653634833	4553.33025395077	4284.65846760783	2004.19903914472	1932.87891914066	1821.50226259	9650.66134782578	8080.87102288412	8907.4761966345	4517.15787840132	3879.59427655776	5164.22053950717	4253.26841930231	5106.50683140956	1.2006077040036	0.263764830525494	0.997672812279882	0.997869493850541	-	0.451306278150831	-1.14782124677332	3.12433691920621e-06	1.77446314770302e-05	Downregulated	2.08772845893058	1.06193407951807	1.15406840569424e-05	7.7462470260992e-05	Upregulated	1.06278837492938	0.0878543524334724	0.574682868225104	0.641270807616426	-
JUP	P14923	Junction plakoglobin (Catenin gamma)	10	12365.9659559539	10772.5769267967	14644.1122093789	10230.2503158199	7685.53751234595	15392.3519770855	26852.1024634451	23204.3240753193	12757.1788646879	27757.4272017134	20701.83933054	25668.3233259728	12594.2183640432	18916.5927852144	1.50200609822852	0.586890670286395	0.221743673012165	0.334123969878874	-	0.881572237949731	-0.181849302923498	0.341676754807	0.407985990241243	-	1.66249844671549	0.733352992693883	0.0378006440172059	0.0591720328608558	-	1.96194761002034	0.97228651771771	0.000124123164669058	0.000533850116003814	Upregulated
KATNAL2	Q8IYT4	Katanin p60 ATPase-containing subunit A-like 2 (Katanin p60 subunit A-like 2)	1	969.043645165262	1137.41578558421	973.59543504764	1692.272359241	1791.63974593752	2046.32147768122	1601.09308416607	1370.6443213635	1575.23873648798	1404.88551950446	1551.48978055032	1422.93151060328	1026.68495526571	1606.27961505948	1.56453019674743	0.645729504074105	0.000524257682995257	0.00234592074309999	Upregulated	1.79549839980806	0.844384367238154	0.000354847917980579	0.000971520149133971	Upregulated	1.47626465765596	0.561951384040776	0.00604636113765856	0.0122868714861594	-	1.42182753277828	0.507746477126369	0.0203882431696443	0.0382711513735273	-
KCNQ3	O43525	Potassium voltage-gated channel subfamily KQT member 3 (KQT-like 3)	1	76520.5314404748	74844.8749182961	75635.7695323661	10034.650291744	5996.19918179057	6961.05769761843	3094.39402377338	10598.5435028035	9573.85603208455	9663.43386614654	8419.90776132889	12226.7942158543	75667.058630379	8507.64850812713	0.112435300937038	-3.15283303004879	2.62042359150613e-07	9.67373042531013e-06	Downregulated	0.101285410002366	-3.3035017236426	1.87119207257837e-08	3.94732422929628e-07	Downregulated	0.10249635697843	-3.28635546186449	6.14764082187888e-05	0.000292839234848639	Downregulated	0.133524135830317	-2.90482754776536	1.10253437279042e-08	8.14037878576927e-07	Downregulated
KLKB1	P03952	Plasma kallikrein (Fletcher factor)	11	10717.6227155278	12258.6302522471	10803.3629469489	11552.9493465522	11859.4927326423	12658.4156901308	15811.7352222351	17019.213815466	15672.0758272328	15105.5011603121	16252.5095598015	15270.9926394173	11259.8719715746	14578.0984437544	1.29469486691826	0.37261212427903	0.0164245943822534	0.0414652658265197	-	1.06782912690261	0.0946808066762646	0.24146561273628	0.303029083405587	-	1.43586667732928	0.52192179868371	0.000262924176614128	0.000895964694154298	-	1.38038879652288	0.465074669768081	0.000478371142853081	0.00159337155100688	-
KNG1	P01042	Kininogen-1 (Alpha-2-thiol proteinase inhibitor)	13	75147.3965952758	73653.063643772	69451.4382205615	51758.7188236825	52264.2413556897	46790.5469503214	45162.1105045637	45205.9647824226	48703.7994073823	61852.4113998812	67839.4055910706	61268.6947069227	72750.6328198698	53427.3215024374	0.73438978372495	-0.445382105677947	0.00385983335446059	0.0123906244639568	-	0.691006622137602	-0.533228558399298	1.54052001420782e-05	6.89343804337437e-05	-	0.637208086967023	-0.650163518304765	9.15180252853209e-06	6.64449790855169e-05	Downregulated	0.874954642070225	-0.19271986577837	0.0140684176578312	0.0278228081358	-
KRT1	P04264	Keratin, type II cytoskeletal 1 (67 kDa cytokeratin)	17	657932.182884953	477326.963860469	1501097.93210961	493642.79283674	309634.199646766	875410.376830169	1370585.77874375	1034473.58402696	662920.261520635	1540984.3023851	1243571.66613809	1510293.53306979	878785.692951677	1004612.94391089	1.14318308999385	0.193056481306305	0.688026699081321	0.791677474527338	-	0.636745068707737	-0.651212213341865	0.220439221411827	0.280616595073102	-	1.16371930376888	0.218743113318358	0.465498664412456	0.528758739319789	-	1.62908489750494	0.704061789878066	0.0409175044108457	0.0686608123257752	-
KRT77	Q7Z794	Keratin, type II cytoskeletal 1b (Cytokeratin-1B)	11	7113.36178170012	5861.26672958227	32946.4136184523	6847.40325792422	6572.00384772302	7640.25804154321	9580.04350281202	14258.018689403	7507.58431734236	10694.1383106648	15215.1560478014	12474.4356881243	15307.0140432449	10087.6713003709	0.659022803002046	-0.601599709762061	0.649954392764513	0.761719037022961	-	0.458605993472303	-1.12467288541945	0.260797354315521	0.320036642553396	-	0.682598762044657	-0.550890296907739	0.826582273234405	0.857554911107357	-	0.835863653489178	-0.258660466549578	0.750739450366919	0.795640135197477	-
LACRT	Q9GZZ8	Extracellular glycoprotein lacritin	2	560.756486147782	288.106428748058	393.727025253655	446.447828537061	432.704813896158	403.527160071173	648.611582329815	856.227614489281	716.914326061735	344.051230495836	667.121121552563	233.585770086149	414.196646716498	527.687938613308	1.27400340586168	0.349369134433455	0.426376897753617	0.550524936963246	-	1.05726780012724	0.0803408497392557	0.646755478599082	0.69541911897911	-	1.83004439627474	0.871878648240727	0.0190910465624575	0.0332965890833412	Upregulated	1.02605761649077	0.0371117452643165	0.949184369371705	0.951918825459087	-
LAMP1	P11279	Lysosome-associated membrane glycoprotein 1 (LAMP-1)	1	2078.50171451497	1969.58818540022	2161.63343182522	3850.58945509158	4701.48281380124	4560.25774333541	2599.80262624295	2225.62778064428	2278.68543546738	1808.8051422993	2605.30038499301	3226.28365639858	2069.90777724681	3095.20389314152	1.4953342014389	0.580467957249553	0.0833710345915338	0.155836997147888	-	2.11158038961346	1.07832317277927	8.84455645119956e-06	4.16823245519299e-05	Upregulated	1.14403097575098	0.194126115016062	0.141437686408906	0.189869379027713	-	1.23039123895227	0.2991171356839	0.266805174563218	0.339639920492832	-
LBP	P18428	Lipopolysaccharide-binding protein (LBP)	5	43458.7003547265	39913.8905520817	37740.1438782239	20623.6236705862	21141.3346338864	20877.8184330879	16963.6055432616	14407.317314423	15361.1260276254	16195.3348811751	12460.245731512	13653.0590945644	40370.9115950107	16853.7183700136	0.417471830685549	-1.26024924125597	3.7393897281038e-06	4.73299899871424e-05	Downregulated	0.517227002170727	-0.951130500943904	2.34302188136858e-07	2.53160656938117e-06	Downregulated	0.385855781130338	-1.37386637362865	5.4779930982599e-07	9.70700377011655e-06	Downregulated	0.349332708755581	-1.51732636326191	4.95366966004639e-07	7.96014472852466e-06	Downregulated
LCAT	P04180	Phosphatidylcholine-sterol acyltransferase	6	11839.7752566292	11210.8840768414	11474.2056655175	8999.0773340892	9061.2903947672	8305.07729923553	10352.8425614533	10022.0849228654	9360.20674924171	8293.75055552474	7740.40032918529	7824.38717909571	11508.288332996	8884.34636949535	0.771995462089924	-0.373335727756189	0.0029433375950763	0.0102669177529039	-	0.763665405465443	-0.388987424702208	0.00034829903204302	0.00096435294496911	-	0.861267212324566	-0.215467184690569	0.0182631131647622	0.0320306442883306	-	0.691053768479761	-0.533130128845109	0.000135807791352631	0.000572979538754432	-
LCN2	P80188	Neutrophil gelatinase-associated lipocalin (NGAL)	2	1001.79732037185	1036.57021620141	859.482293441123	1116.24874116987	780.98222374942	905.396471527602	908.705099988566	1127.53639362272	620.128626846185	1351.27787411254	839.033370514241	821.175233117698	965.949943338128	941.16489273876	0.974341268126467	-0.037500922579491	0.75171047411653	0.833731053611239	-	0.967140328466567	-0.0482028603097084	0.761573386683918	0.797581584635877	-	0.916669350131329	-0.125526658721502	0.522210140801811	0.582718116814111	-	1.03921412578151	0.0554929462298613	0.937741828721166	0.944135523007901	-
LCP1	P13796	Plastin-2 (LCP-1)	4	7536.64004590831	7940.34439031239	8117.63364124191	2848.01016187526	2450.8516753943	3284.24232076428	2773.94889687126	3011.35326665193	2969.0557687017	4177.5993135101	5725.01538259447	5109.21996574447	7864.87269248754	3594.36630578975	0.457015192276801	-1.12968597017711	0.000274422474706606	0.00138913359492622	Downregulated	0.36377381188604	-1.4588864079234	9.65533681909099e-07	6.78938763628144e-06	Downregulated	0.371031982949831	-1.43038454239613	4.05784752068642e-07	8.17102932574584e-06	Downregulated	0.636239781994532	-0.652357513183022	0.000910071894977986	0.00272406655050843	Downregulated
LDHA	P00338	L-lactate dehydrogenase A chain (LDH-A)	3	7263.07902487816	7220.10620690223	6563.42732724562	3638.60331579119	3800.02343162777	4565.07693712607	5061.90045470903	5343.31484578262	4459.14368258195	7341.01559795118	7981.68983465974	6109.78595914477	7015.53751967534	5366.72822881937	0.764977482305266	-0.386510813284228	0.0735738760274082	0.141015363865863	-	0.570338986897782	-0.810108439907913	4.53934300498835e-05	0.000168985626152087	Downregulated	0.706258973570495	-0.501730801791245	0.00120864780302384	0.00311297079499745	-	1.01833448644752	0.0262115129639386	0.878615795190287	0.896835938408518	-
LDHB	P07195	L-lactate dehydrogenase B chain (LDH-B)	3	10987.9858925289	11170.7204734509	9857.36989459233	7755.3564262857	7223.6006437314	7340.39709456887	9808.55218997923	8106.33473281808	9699.26558702555	9417.2068060739	9032.43865446194	9319.4027750092	10672.0254201907	8633.6172122171	0.808995188100182	-0.305796973350343	0.0196680120006034	0.0481377310291011	-	0.697129591488146	-0.520501227001919	0.000108818909268997	0.000362456968467412	-	0.862508955971902	-0.213388657623202	0.0660637310022472	0.0975541094466517	-	0.867347016840496	-0.205318778128702	0.041229652750382	0.0686644216857865	-
LGALS3BP	Q08380	Galectin-3-binding protein (MAC2BP) (Mac-2 BP)	6	30511.3082116734	29941.9663276575	28669.7912875773	42442.9908845798	39981.6058304907	40394.7883338612	20186.7105826639	22681.7788877496	24467.2188346714	30650.1241523018	37225.0384869661	35503.1481445007	29707.6886089694	32614.8226819761	1.09785796906896	0.134691423583707	0.699140162819092	0.798245082806334	-	1.37808752323969	0.462667517457336	1.59437647394428e-05	7.06308777957315e-05	-	0.755536265279091	-0.404427089354805	0.00137664406761762	0.0035049041491644	-	1.15995011868809	0.214062766500581	0.0328453815408933	0.0577400953278401	-
LIMS1	P48059	LIM and senescent cell antigen-like-containing domain protein 1 (PINCH-1)	2	2420.86483435186	2357.34158248163	1899.32344694742	3855.68243685054	3992.3414716404	4278.37315415163	3869.4581831038	3543.5199211674	4690.09083507182	4771.2108721078	4862.84466224022	4853.6617442208	2225.84328792697	4301.90925339494	1.93270985281336	0.950625069868688	6.49684533529306e-06	7.43375513084178e-05	Upregulated	1.81600042381187	0.860764539320028	8.17422158638971e-05	0.000280711640524856	Upregulated	1.81250689794596	0.857986485672946	0.000633721845019641	0.00179960754707501	Upregulated	2.16962223668225	1.11744386999305	3.67838138591e-05	0.00020626872834913	Upregulated
LPA	P08519	Apolipoprotein(a) (Apo(a)) (Lp(a))	22	62392.8441376105	60117.0561793428	58753.7679415121	358472.104500801	360669.961927291	343180.144492589	53588.285068094	48959.9957648681	51175.953277771	19398.1706831793	22806.8162708723	39290.6876558868	60421.2227528218	144171.346626817	2.38610441924702	1.25465717875552	0.698019836619202	0.798245082806334	-	5.86064610259297	2.55105972226253	5.7728055260726e-12	2.55735284805016e-09	Upregulated	0.848069751581637	-0.237745167218561	0.00421410338614996	0.00906236796147783	-	0.449597403566461	-1.15329439089571	0.000612188122727158	0.00193713813120093	Downregulated
LRG1	P02750	Leucine-rich alpha-2-glycoprotein (LRG)	3	9818.35021281444	10908.7839295994	9286.97888518438	4781.35032437361	3800.45447691731	4322.28136424431	3414.772530067	2351.61923142498	2820.47942405485	3188.34333231188	4085.74284468121	3667.81604021585	10004.7043425327	3603.65106314344	0.360195657938969	-1.47314730483605	2.68068831952365e-06	3.71107789234055e-05	Downregulated	0.42993394986118	-1.21781305722844	2.09917876153907e-06	1.25667052886731e-05	Downregulated	0.286094450888858	-1.80543657958476	3.44860500181566e-06	3.1827750329257e-05	Downregulated	0.364558573066869	-1.45577746611225	2.49454889885372e-06	2.49594429907089e-05	Downregulated
LTF	P02788	Lactotransferrin (Lactoferrin)	3	2272.31044354802	2653.24256485247	2123.28708371954	2457.47441569198	2065.64086831635	2216.98213398217	3271.20511874183	3487.11821838209	4288.32721981749	2541.97918403411	2744.47241410588	2734.33407996551	2349.61336404001	2867.50373922638	1.22041514706738	0.287371991013627	0.218350204599198	0.331264180265221	-	0.956199506572055	-0.0646164336759576	0.644458679099681	0.69541911897911	-	1.56715862646545	0.648151215568426	0.00258647413768028	0.00590622702573384	Upregulated	1.13788730816465	0.186357685937655	0.221559053316429	0.292115061366601	-
LUM	P51884	Lumican(KSPG lumican)	4	8520.99458066718	10134.324881612	9501.8581934759	12137.5350788848	11347.2672469157	11384.0066654898	8875.19746484434	9638.88511864763	9795.43350518227	6381.17933022838	7366.72343101722	6760.48719166564	9385.7258852517	9298.52389254175	0.990709083796388	-0.0134666146501819	0.823111021170007	0.887197524034825	-	1.23836307095798	0.308434354840951	0.00435521593053346	0.0084251557084119	-	1.00541028773486	0.0077843564177759	0.913256526870163	0.919483275917005	-	0.728353892696326	-0.457288497234539	0.00222088978902316	0.0057873775090427	-
LYZ	P61626	Lysozyme C (1,4-beta-N-acetylmuramidase C)	1	544.680052074491	239.575894224651	483.819105973926	462.354170117575	385.447881987192	383.829661641099	484.60496831575	420.474694264454	649.267300120653	533.395347026085	399.562895583062	655.409614971771	422.691684091022	486.038503780849	1.14986530862572	0.201464878597309	0.347626997433415	0.470590628625369	-	0.971260897797906	-0.0420692138655563	0.91324509334368	0.92790728520929	-	1.22575312866115	0.293668444020628	0.358413166133135	0.421159237657769	-	1.25258189941811	0.324904936371778	0.346788644849805	0.427931391834161	-
MAN1A1	P33908	Mannosyl-oligosaccharide 1,2-alpha-mannosidase IA	2	4441.32083452143	4908.86545613846	4695.63698204342	1716.99915473739	2308.96593425686	2364.08228730657	1558.6557565493	2781.59927148237	2135.25726631072	3254.28406941196	3714.8493870954	3030.03160910894	4681.9410909011	2540.5249706955	0.542622156360054	-0.881980137908626	0.00177660487867269	0.00684379096740872	Downregulated	0.454942886026429	-1.1362426555505	2.62632860422068e-05	0.000106739777217409	Downregulated	0.461027607183904	-1.1170749504046	0.000609490434895118	0.00176473374286626	Downregulated	0.71189597586983	-0.490261648725016	0.00408736080251872	0.00989454008478576	-
MARCO	Q9UEW3	Macrophage receptor MARCO (Macrophage receptor with collagenous structure)	2	401.445710882613	405.189639683785	516.767266578624	257.992741189649	336.423664391147	357.125208429686	238.841543546115	273.10865700173	288.575828927044	198.735236890876	412.598663869181	490.185669143206	441.134205715007	317.06524593207	0.718750080643052	-0.476437882074013	0.0704830991258086	0.136947425055847	-	0.719011434376066	-0.47591338098708	0.10419315416809	0.142902685128372	-	0.604899838570566	-0.725231819211664	0.0213695251304822	0.0364103832030908	Downregulated	0.700460518347478	-0.513624359848045	0.152382810615423	0.213954392057379	-
MASP1	P48740	Mannan-binding lectin serine protease 1 (Complement factor MASP-3)	7	6776.13459318261	6589.97419457696	5592.27767294276	6508.75687661844	7668.2957007647	8530.73796086162	5823.84035416426	5646.47399825364	5326.50828916896	5540.03638928574	6039.71813342596	6599.65218051106	6319.46215356744	6409.3355425616	1.01422168323983	0.0203730235007994	0.951468597862734	0.966744469846769	-	1.19777021031375	0.260351156675001	0.0619263437734146	0.0896515369007277	-	0.885983766414086	-0.17464782988636	0.131213309219681	0.179570359435641	-	0.958911072991667	-0.0605310653609501	0.629899882911314	0.69070704982602	-
MBL2	P11226	Mannose-binding protein C (MBP-C)	2	1504.53716348359	1741.79070443076	1543.02560202015	2498.07064710396	2688.35762992614	2256.45362598185	2269.36440806529	1697.11064807374	1592.2277156056	1899.38307787634	1309.06950233933	2462.80346959661	1596.45115664483	2074.76008050765	1.29960761522329	0.378076102467851	0.119906775918574	0.210788498936223	-	1.55404731551663	0.636030429628515	0.00086170616405661	0.00204136807848705	Upregulated	1.16063740265566	0.214917326987152	0.269593254918232	0.331749477579936	-	1.18413812749758	0.243837378460735	0.432935048722283	0.50872739146942	-
MME	P08473	Neprilysin (Atriopeptidase)	3	1945.06440457571	2059.69435648512	1571.32677920976	1125.54896872971	1356.28400351074	787.517461505294	720.102157314985	754.945086149374	662.003886283381	410.673113671463	244.629634173155	1213.95710837256	1858.6951800902	808.406824412296	0.434932437051387	-1.20113678657264	0.0083843871990057	0.0235081236022755	Downregulated	0.586316406040481	-0.770248668748076	0.0059851687150833	0.0110938482877904	Downregulated	0.383252931525874	-1.38363126769564	4.86121830648965e-05	0.000250409268578478	Downregulated	0.335227973587806	-1.57678555303233	0.00662301087194845	0.0146699690813658	Downregulated
MMRN1	Q13201	Multimerin-1 (EMILIN-4)	8	10785.4557706894	11999.3130738342	10592.851104273	11010.4360722284	10650.4106955065	11975.3140940897	13299.4720755658	13955.2742553348	14658.9148907637	11999.1852064588	10085.1010896644	10417.0531145209	11125.8733162655	12005.6846104592	1.07907795362971	0.109799090268633	0.434523515882772	0.554737514513164	-	1.00774593615197	0.0111319653718504	0.884903034058029	0.901177112845303	-	1.25574146047449	0.328539464161247	0.00371004747652595	0.00813639124802474	-	0.97374646426268	-0.038381910223925	0.688681216679201	0.738706486655899	-
MRPL10	Q7Z7H8	Large ribosomal subunit protein uL10m (L10mt)	1	22487.6268297051	20068.7048680841	18681.3974245145	5497.17260116164	4890.42433237919	4232.17008987294	13567.2869217501	19407.9918157849	19607.3411719331	17772.1155837003	17389.1971075809	18023.7991343082	20412.5763741012	13376.3887509412	0.655301344905817	-0.609769602245282	0.125050645867043	0.217244847525882	-	0.2387379028085	-2.06650046331113	4.25895945071094e-08	6.73828227380337e-07	Downregulated	0.858663779064216	-0.219834758903028	0.16238599498611	0.21220352737123	-	0.868502352844735	-0.203398337566165	0.0398790535926124	0.0671727024392673	-
MSN	P26038	Moesin (Membrane-organizing extension spike protein)	4	5932.67900443077	6459.35517137638	5406.74773358863	7812.92926356088	7506.6537171904	7777.26083644908	10809.1937297027	10688.9521146211	9781.63639486857	7205.07623223715	8452.26525809764	9037.87206031981	5932.92730313193	8785.75995633859	1.48084739748972	0.56642297740718	0.00166373897497664	0.00646523127995308	-	1.29766429718473	0.375917209664301	0.00190822482049557	0.00414384115431146	-	1.75741140030937	0.81345195782907	3.81197060136829e-05	0.000203458189928452	Upregulated	1.38746649497505	0.472452933180237	0.00437188666882021	0.0104126117972438	-
MYCT1	Q8N699	Myc target protein 1 (Myc target in myeloid cells protein 1)	1	227.192282608996	380.454098726081	512.426005756638	758.928093414576	1142.77290342949	558.215631237371	558.946905344873	655.802504768086	705.403005665673	240.647459241085	365.709299501355	457.824220439393	373.357462363905	604.916669226878	1.62020779067026	0.696178849742925	0.127254972081858	0.220210752469778	-	2.19621218809675	1.13501744775219	0.0138354433689025	0.0235734669708608	Upregulated	1.71431100159905	0.777628859604162	0.0339407657547635	0.053699140104858	Upregulated	0.950100182314998	-0.0738484499609087	0.913108450592215	0.925645408723915	-
MYH9	P35579	Myosin-9 (Cellular myosin heavy chain, type A)	25	36736.4445882151	34663.809091486	34714.36369968	59425.5016541603	60788.8803649902	54074.4141367744	93935.0579900203	87961.773240907	91353.3444383025	59424.9227264165	63587.7001016723	61807.589217527	35371.5391264604	70262.1315411967	1.9864030029905	0.9901583476565	0.000125530813558033	0.00072220974553518	Upregulated	1.64245794274325	0.7158564289509	1.54310393368606e-06	9.76564346604177e-06	Upregulated	2.57504745733856	1.36459902097006	2.71219223551855e-08	1.5018764504184e-06	Upregulated	1.74170360888968	0.80049913692981	5.72313287872675e-07	8.45115955091983e-06	Upregulated
MYL6;MYL6B	P60660;P14649	Myosin light polypeptide 6; 6B	1	2219.59446925103	2287.49183745458	2093.5009682206	3595.64512182432	3581.33978807215	3498.19922604163	4238.070009954	3910.87748239699	4159.31394203335	3193.56062140112	4382.87512683719	3930.31877862875	2200.19575830874	3832.24445524328	1.74177431293163	0.800557701601663	8.9290633110911e-06	9.64774401661794e-05	Upregulated	1.61730823202507	0.693594658673394	7.10790388150364e-05	0.000247937119646151	Upregulated	1.86472217118316	0.898960696370884	2.75343825468039e-05	0.000161958417804385	Upregulated	1.74329253558664	0.801814683191473	0.000891435086682455	0.00268643362857366	Upregulated
NCCRP1	Q6ZVX7	F-box only protein 50(NCCRP-1)	2	1941.67275181764	2145.95879159352	3031.89463040585	1140.75410267674	991.044961514419	1491.8082111973	2015.93961331774	1786.44099204399	1769.63384299751	2017.35178117188	1989.29019113215	2027.66004131744	2373.17539127234	1692.21374859658	0.713058864009763	-0.487906916802173	0.0574722372588225	0.113661612078832	-	0.508967477177731	-0.974354623288695	0.00173499632798713	0.00380496719454603	Downregulated	0.782638382432114	-0.35358222974627	0.112424262233859	0.158107771966983	-	0.847570732419443	-0.238594324216384	0.301552302474399	0.378435325768156	-
NT5E	P21589	5'-nucleotidase (5'-NT)	3	1108.19831261099	759.877913713013	573.596729169867	810.374590313036	750.234326429508	379.064014448114	293.696952587947	203.021246922931	125.944965191979	151.431815815122	196.023803005483	362.073221570686	813.890985164625	363.54054847609	0.446669830607052	-1.1627192808181	0.0228408207095819	0.0541095378307207	Downregulated	0.794403249962821	-0.332056569836214	0.339842795018917	0.406892859982108	-	0.255014973771093	-1.97134613426964	0.00120818627225458	0.00311297079499745	Downregulated	0.290591268087243	-1.78293674248956	0.00207173831154699	0.00549568905398392	Downregulated
NUDT16L1	Q9BRJ7	Tudor-interacting repair regulator protein (NUDT16-like protein 1)	1	2999.286986151	2869.16558916733	2370.66033619173	2615.28303888984	2465.65089700155	2289.95849709786	3226.30282861043	2349.29680836912	2969.0557687017	2627.62967991576	1887.69460987975	2150.99466127018	2746.37097050335	2509.09630997069	0.913604293418096	-0.130358664328418	0.385107120321582	0.510785791324733	-	0.894622092469699	-0.160649709110323	0.247253008928032	0.305958332276867	-	1.0370843921491	0.0525332974116144	0.772326996502218	0.812508717291616	-	0.809106395635484	-0.305598668668418	0.114922768149371	0.165833180098278	-
OBFC1	Q9H668	CST complex subunit STN1	2	28221.4580781479	28634.9029738389	25738.3483663322	22645.3159949029	19858.2564887144	18849.1673326391	24400.4640705141	30573.8700936641	30908.6160079956	22299.5631155831	20019.896387887	23469.6892788425	27531.5698061063	23669.4265300825	0.859719467388773	-0.218062119993383	0.140521107614597	0.235798676792676	-	0.742816825052585	-0.428921601712812	0.000577025130280497	0.00145239848133102	-	1.03981176006324	0.0563223770167863	0.645595192701163	0.70443022257787	-	0.796529817050498	-0.328199726726562	0.00347232804684592	0.00864180519524013	-
OLFM4	Q6UX06	Olfactomedin-4 (OLM4)	3	3462.58675290452	3444.55286382765	2313.79593387555	4885.86716742701	5488.78703513045	6118.69322106706	8056.43018633558	8355.74638028191	8720.28853581124	6445.96066975308	6172.10552611958	6481.59539339415	3073.64518353591	6747.27490170223	2.19520292642894	1.13435430988398	5.0503914570679e-05	0.000344203602381704	Upregulated	1.78868481762	0.838899193920602	0.000839011630559963	0.00199829114160249	Upregulated	2.72558732945187	1.44656714584766	3.2461947694545e-05	0.000177538800354116	Upregulated	2.07133663221494	1.05056203842592	0.000224490575852774	0.000880082523033443	Upregulated
ORM1	P02763	Alpha-1-acid glycoprotein 1 (AGP 1)	3	47471.5100893558	54898.4071040094	48144.3204678995	18761.3638187237	18641.9903634198	17098.1935886997	27016.6553664489	15988.2238660228	21879.7458333025	23870.5468302314	21329.8531119119	18039.0770714645	50171.4125537549	20291.7388722472	0.404448227374626	-1.30597305697938	7.73514379112348e-07	1.61482552239681e-05	Downregulated	0.362102274294476	-1.4655308567558	2.21078586275561e-08	4.25816581391624e-07	Downregulated	0.431086295050694	-1.2139513973134	0.000170578146898369	0.000635009403999809	Downregulated	0.420156112778709	-1.25100262108015	2.85789378383614e-06	2.75227597008567e-05	Downregulated
ORM2	P19652	Alpha-1-acid glycoprotein 2 (AGP 2)	4	11734.1494993062	13728.9673850665	11725.7716849807	15084.8214793948	12327.8952805998	13910.6411243067	13367.4250962394	15687.9677423717	12909.5648591975	6732.62172026731	10469.3898550524	11771.095017583	12396.2961897845	12473.4913527792	1.00622727642296	0.00895620328979244	0.910776173023401	0.944903617445824	-	1.11117485555497	0.152085858484698	0.152601862070895	0.202403068555109	-	1.1284273155824	0.174313494448296	0.136711771276852	0.184644252059894	-	0.77907965813151	-0.360157248608257	0.0767257439319817	0.11600513502344	-
OTUB1	Q96FW1	Ubiquitin thioesterase OTUB1	1	11709.923408177	9659.34661542807	8768.12397004147	18108.13354964	16504.7241361597	13872.3935545396	27955.3397402641	25199.9490297524	26555.318813492	12017.1558688773	13836.483134402	10487.6094061155	10045.7979978822	18281.9008036936	1.81985550650608	0.863823907389578	0.0177692241706915	0.0442234062225636	Upregulated	1.6088070272619	0.685991288455154	0.00059195885209879	0.00148156933039415	Upregulated	2.64490710777158	1.40321705409332	3.08893843019228e-06	2.97478200994604e-05	Upregulated	1.20585238448474	0.270053309222747	0.0850414646837595	0.125997889146841	-
P4HB	P07237	Protein disulfide-isomerase (PDI)	2	747.471815698225	1169.63398047794	1234.42048161612	1036.45869361287	1240.76386591631	1219.79149501344	1337.00899205796	1231.63071273383	1285.70534691976	1114.93467837008	926.36381878257	1101.23371022657	1050.50875926409	1165.98792373704	1.10992689347383	0.15046465504732	0.315070643476228	0.438919166855248	-	1.10962554213331	0.1500729021153	0.431769725577659	0.498109344872143	-	1.22300901593992	0.290435039354972	0.17403888979423	0.224125663310593	-	0.99714612234826	-0.00412316143707323	0.921135495738364	0.931247475442519	-
PCSK9	Q8NBP7	Proprotein convertase subtilisin/kexin type 9	1	641.594107027469	782.063938977229	395.054734800822	328.984478229733	445.858879315026	565.322029700104	374.187971781948	554.752218733766	308.025635928978	221.386967019983	358.585739407831	314.558837014573	606.23759360184	385.740306347993	0.636285691318142	-0.652253416007884	0.0465110494894316	0.0964251048206236	-	0.736875773562934	-0.440506672271029	0.229976360983016	0.291918418095921	-	0.680132585804357	-0.556112080528838	0.153819632078367	0.20386300954709	-	0.413471309804105	-1.27414086860894	0.00749923036772508	0.0162056539165961	Downregulated
PCYOX1	Q9UHG3	Prenylcysteine oxidase 1	10	21254.0342694097	20915.6330265371	19861.4866338716	20235.3760756279	19431.5216520783	17936.5803179953	26604.9400058969	27755.4438280101	27898.9926164313	22702.4537730298	20887.9819194785	22679.4032568481	20677.0513099394	22903.632605044	1.10768369540362	0.147545971441064	0.360935686840412	0.481609967681634	-	0.928621739180827	-0.106837039869863	0.130883526738587	0.175701219227861	-	1.32609779504354	0.407187173053682	0.000196427358432196	0.000707457884434658	-	1.0683315519865	0.0953594505605685	0.19428399639277	0.263204313155954	-
PDCD6IP	Q8WUM4	Programmed cell death 6-interacting protein (PDCD6-interacting protein) )	4	3265.96779730048	3252.37875282198	3060.4578555324	4971.7097440309	4696.45395209004	4971.11313777397	5298.93657976471	5850.93017085037	5271.31984791414	4524.11426385363	4812.91669679598	4614.21480188014	3192.93480188496	5001.30102166154	1.56636490626398	0.647420347450773	1.74689094385757e-05	0.000161223476693521	Upregulated	1.52829896236868	0.611926787704729	7.62880007030283e-05	0.000264028002433137	Upregulated	1.71432528561027	0.77764088040219	4.64532058437841e-05	0.000242103178691722	Upregulated	1.456470470813	0.542476451877499	0.00108338956681331	0.0030793219671918	-
PDE5A	O76074	cGMP-specific 3',5'-cyclic phosphodiesterase	2	690.201336268958	795.073453988517	873.012701918504	882.783504886047	1403.55530359603	871.126649016249	1102.37120890842	1331.49490413605	925.240395447716	977.748960262514	963.000855446534	850.578317626698	786.095830725326	1034.21112214736	1.31562982746404	0.395753621895443	0.0549914602936427	0.109735211306683	-	1.33888063604363	0.42102734717161	0.123093545610124	0.166759757508517	-	1.42438380377142	0.510337936466872	0.0357297755412853	0.0561286899460617	-	1.18362504257706	0.243212125824548	0.265694224464819	0.33920040760206	-
PECAM1	P16284	Platelet endothelial cell adhesion molecule (PECAM-1)	1	1841.7643520011	1327.75634078292	1969.90169129682	2879.82284503629	2734.479475906	2524.645585189	2663.69178979786	2938.1139967116	2880.40418676065	2838.20526454527	1980.93986938537	2454.33115899175	1713.14079469361	2654.95935248042	1.54976132767607	0.632046049118036	0.000891602596864144	0.00372622594727185	Upregulated	1.58363086313772	0.663236089215844	0.00288567101310263	0.00581069208547485	Upregulated	1.65042087210878	0.722833971548757	0.00273556322959387	0.00618293117709227	Upregulated	1.41523224778171	0.50103882707028	0.0451498633239437	0.0743546076301377	-
PFN1	P07737	Profilin-1 (Epididymis tissue protein Li 184a) (Profilin I)	3	5900.0222335887	5844.32816641322	6772.2795329875	11753.7161637169	9812.02760736783	10489.7784843342	9859.85005852697	10414.4085319456	9888.30659102528	8507.07970939578	8724.34657501331	9553.43299417625	6172.20997766314	9889.21630172246	1.6022164407094	0.680069052144841	2.42368974354469e-05	0.000206479722382749	Upregulated	1.73117475325834	0.791751364758778	2.58312116738545e-05	0.000106739777217409	Upregulated	1.62894464547028	0.703937579270188	6.01798515884654e-05	0.000289779067974893	Upregulated	1.44652992339957	0.532596167646112	0.000735359881054282	0.0022941156852609	-
PGD	P52209	6-phosphogluconate dehydrogenase, decarboxylating	2	1565.10239130641	580.722048936759	1037.27308372427	365.439894037694	421.856840776282	597.029265037059	856.674404747286	635.448125557036	771.031946814599	618.828455862351	1172.45475926141	688.451626330729	1061.03250798915	680.801702047161	0.64164075739527	-0.640162309353139	0.106947113707826	0.191038594244221	-	0.434899021920509	-1.20124763067498	0.0149646828801944	0.0253998257315178	Downregulated	0.710991246758316	-0.492096296415534	0.305100265093315	0.368281791379669	-	0.779032003506987	-0.360245497855329	0.4692625515048	0.544197147425724	-
PGK1	P00558	Phosphoglycerate kinase 1	3	4406.33835893096	3643.97388587988	4359.08008169904	4724.51560039683	3537.94789559264	4074.13113159514	7533.45840958262	4722.14962201916	6674.71248653961	8500.41317333731	6613.62878848018	4169.48794029384	4136.46410883663	5616.71611642637	1.35785443041256	0.441328822897259	0.149830681232609	0.248595474854104	-	0.994133661261579	-0.00848825972404776	0.92192961779127	0.93245392849665	-	1.52548328073253	0.609266368093269	0.0129383633817065	0.0238820624087333	Upregulated	1.55394634924358	0.635936694854776	0.0425003634469952	0.0703185154755705	-
PGLYRP2	Q96PD5	N-acetylmuramoyl-L-alanine amidase	3	9263.76653468636	12955.381458892	10942.2483535275	19788.0794167977	21887.0429847758	22091.0313461014	18087.4952087167	14846.0893846204	16592.5696048786	16504.0244856217	14251.7376762675	11464.2862614168	11053.7987823686	17279.1507076885	1.56318665174633	0.644490053111369	0.00533716379717302	0.016194270973614	Upregulated	1.92290315764222	0.9432861066677	2.83040629983501e-05	0.000112961260434857	Upregulated	1.49348820175777	0.578685840706759	0.00285069050057584	0.00641043599875684	-	1.27316859583902	0.348423476800522	0.063940329114635	0.0980123384006343	-
PIGR	P01833	Polymeric immunoglobulin receptor (PIgR)	9	27762.1313903396	26572.5892519152	27509.7924200524	20781.5799164437	19812.2783244977	19537.6235884475	11619.300329106	12612.4160669612	14122.475004686	24382.1310103705	27549.1031628935	24098.8625090068	27281.5043541024	19390.6411013792	0.710761431983254	-0.492562696295273	0.0433840138985751	0.091519610271756	-	0.734703886424391	-0.444765188699914	2.60297786021414e-05	0.000106739777217409	-	0.468622635356808	-1.09350145411284	2.25787482769911e-06	2.42132367738563e-05	Downregulated	0.928957774168562	-0.106315074578821	0.164052023006442	0.226402013058734	-
PIP	P12273	Prolactin-inducible protein (GCDFP-15)	2	1813.66208629131	2027.47616159139	1848.13674993163	2094.69172952852	1416.48666228197	1780.73035321824	2731.51156925449	3191.75577188434	3062.75256262313	2646.18004112194	2766.21804365477	2934.05838569978	1896.42499927144	2513.82056880746	1.32555759904726	0.406599360551765	0.136502308023712	0.231687825496186	-	0.930155203793409	-0.104456633439477	0.473952747227703	0.538411991339662	-	1.57946661168851	0.659437440306991	0.000629437967836751	0.00179960754707501	Upregulated	1.46705098165987	0.552919007146184	0.00390069641088147	0.00954700834265466	-
PKM	P14618	Pyruvate kinase PKM (CTHBP)	7	7447.77874364666	6691.25632486619	7683.68225766783	7383.34732389225	8000.91898251981	7965.43887970337	7946.50618230471	8301.83298791361	7606.22335973438	16722.8607779758	6982.78259570208	7499.10600800417	7274.23910872689	8712.11301086113	1.19766657112071	0.260226319525396	0.349490557150669	0.470590628625369	-	1.0699723978967	0.0975735798683103	0.254770885575867	0.313509728639192	-	1.09310688368466	0.128434474223659	0.169110898580709	0.219206339713619	-	1.42992043178077	0.515934870172153	0.220142264366046	0.291113501833308	-
PKP1	Q13835	Plakophilin-1 (B6P)	2	931.842059627368	954.933326701048	986.435783957742	693.641972171122	1111.95316522799	1045.45907201485	786.522903993036	1398.67928539502	1052.3900337044	690.667628127215	536.073259639152	1405.01465702906	957.737056762053	968.933553033538	1.01169057435173	0.0167681090953577	0.851306922023237	0.90925270107037	-	0.992288432851252	-0.0111685587908777	0.849874686077765	0.87353709033051	-	1.12682014345991	0.172257259214156	0.572095565086797	0.633595838333628	-	0.915963146744038	-0.126638541411425	0.491681291226546	0.565752758476259	-
PLA2G7	Q13093	Platelet-activating factor acetylhydrolase (PAF acetylhydrolase)	10	19270.4019277564	19385.9236104447	17178.9892527202	9554.13853448578	9281.84190124414	9310.98838411115	11408.1130001497	12838.0228781024	12274.2800037082	10415.1582690875	10954.7523065835	10734.4175363587	18611.7715969738	10752.4125348701	0.57772106641468	-0.791554991834984	1.06467364580556e-05	0.000109686145370201	Downregulated	0.504106924537617	-0.988198323187441	3.46575942837548e-07	3.33767701471813e-06	Downregulated	0.654073788581889	-0.61247469400166	9.70145345858622e-05	0.000432466147882524	Downregulated	0.574982486124532	-0.798410082423563	6.76277348723636e-06	5.39863210159072e-05	Downregulated
PLEK	P08567	Pleckstrin (p47)	2	1405.30709421866	1888.03860808114	1605.21831238745	2670.78915892949	2487.56236588606	2775.24366230326	1807.68359113561	3038.72468123891	1663.99328193883	1583.88201267439	2326.0865015853	2036.82680361123	1632.85467156242	2265.64356214479	1.38753534016403	0.472524516997951	0.050453260344178	0.102526579506747	-	1.61957568857561	0.695615892017692	0.000820340180588142	0.00196438216216512	Upregulated	1.32904286537715	0.410387636344524	0.176585345780712	0.226745820814074	-	1.21398746653933	0.279753526984954	0.217476724488761	0.289315882728291	-
PLG	P00747	Plasminogen	18	107185.917591729	110083.19816263	103753.513166121	82329.1573035033	78593.924457903	76274.0685810145	88412.2095450753	103945.020486096	107452.718831221	101257.436493317	87520.0701579948	99642.7061334311	107007.542973493	91714.1457766174	0.857081129311937	-0.222496321919214	0.0628312779757329	0.123160425412609	-	0.738879845137572	-0.436588319038292	1.63603582528454e-05	7.17587990694109e-05	-	0.93392154276033	-0.0986267383409787	0.241056598231659	0.300811473286267	-	0.898442000037907	-0.154502722992472	0.0476915879211848	0.0773896463336441	-
PLTP	P55058	Phospholipid transfer protein (Lipid transfer protein II)	4	23415.9706417734	23865.0385103042	21845.1895165139	11865.1712717753	9829.26941894909	9969.61153550121	5853.02018068881	11088.7406549522	7846.43722810659	16954.740293053	15266.8236636095	18129.3557910245	23042.0662228639	11867.0188930734	0.515015397416839	-0.957312529688883	0.00353332243557566	0.0117688860072182	Downregulated	0.458061528567932	-1.1263866952599	6.63474156779442e-07	5.24855449023737e-06	Downregulated	0.358593392102877	-1.47957919136664	0.000124726795387939	0.000511610836637563	Downregulated	0.72839127157971	-0.457214460496988	0.00051606759464813	0.00169187505587007	-
POF1B	Q8WVV4	Protein POF1B (Premature ovarian failure protein 1B)	1	845.277390804755	669.047051523463	703.32792781806	718.767348848649	676.324427451181	681.525796166612	784.790768171944	832.17394712496	985.381381524101	882.620389202082	738.516372487467	629.826014751847	739.217456715426	769.991827303205	1.04163101169786	0.0588443065315925	0.746947868843299	0.833495984628669	-	0.936403559196911	-0.0947976768556606	0.642283141094049	0.69541911897911	-	1.17346890425813	0.230779612404779	0.248834306533099	0.309644937624053	-	1.01502057163852	0.0215089671150074	0.949770024498682	0.951918825459087	-
PON1	P27169	Serum paraoxonase/arylesterase 1 (PON 1)	11	197791.498414682	192968.651855352	177188.080028184	158797.695017713	153473.675337677	147773.3105523	120403.425748485	131440.850593932	127499.714190016	181286.303381315	188508.513433388	185418.600942447	189316.076766072	154955.787688586	0.818503057614364	-0.288940288820994	0.0525699428659833	0.105949602170933	-	0.810011646072265	-0.303985444161807	0.000540239663726896	0.00138338827185558	-	0.667920015057092	-0.582252747861005	2.97457888801151e-05	0.00017084911899031	Downregulated	0.977577511713734	-0.032716997243241	0.594935165086906	0.662080773394711	-
PON3	Q15166	Serum paraoxonase/lactonase 3	1	1026.99245514614	1088.17171534014	1527.73947236526	1020.22020104807	1038.24442071811	1018.83876345692	1337.14223327496	1479.05171186408	1258.21408980215	1726.92268853765	1325.47440527101	1173.31779553678	1214.30121428385	1264.15847883442	1.04105839964919	0.0580510009342492	0.755430390967844	0.834552776056746	-	0.84473916603907	-0.243422152252871	0.26410469834886	0.323199948531892	-	1.11845067407599	0.161501632047335	0.367053393522161	0.427906982448203	-	1.15998535883252	0.214106595979555	0.383667515077377	0.462956115004909	-
PPBP	P02775	Platelet basic protein (PBP)	2	1545.43080530956	1636.23027725863	1434.27570818969	2234.04752026639	2197.10968162345	2423.13653502702	1971.17056440335	1849.5611329552	2371.55852131038	2359.80884000156	1391.94644567605	2018.49327902366	1538.64559691929	2090.75916892078	1.3588308919916	0.442365922282113	0.0200448218322064	0.0487904179761948	-	1.48491932355761	0.570384550780178	0.00118229854083985	0.00268593976201054	-	1.34150238605244	0.423849620638657	0.019933892938221	0.0344949787954371	-	1.25007096636474	0.322009998820403	0.223741779349695	0.293991111542663	-
PPIP5K2	O43314	Inositol hexakisphosphate and diphosphoinositol-pentakisphosphate kinase 2	1	559.671157265197	689.408252198848	851.524771089352	1096.24587078324	983.501668947618	1363.60235733787	905.773793214409	816.157522407545	654.158066836333	1085.8193067582	938.871904899089	1212.42931465693	700.201393517799	1006.28442287125	1.43713570436599	0.52319629754479	0.0312892369612474	0.0710827280709363	-	1.63921881568454	0.713008449453855	0.00977279118401519	0.0171799464068204	Upregulated	1.13114569820208	0.177784768881807	0.440331912392218	0.505355018626302	-	1.54104259921134	0.623906742982807	0.0279234184608103	0.0500812727859878	Upregulated
PPP1R21	Q6ZMI0	Protein phosphatase 1 regulatory subunit 21 (Coiled-coil domain-containing protein 128)	1	9192.25111367316	7229.9724833873	6518.26773277948	7308.35501277484	5992.53529682955	5961.72519474275	13265.495565229	20068.2235130952	18584.9135195816	1874.60095470246	287.470888213421	226.779748583062	7646.83044327998	8174.45552152799	1.0689991862853	0.0962607548894573	0.456130220095973	0.575685719380388	-	0.839677547764255	-0.252092683130365	0.115772558909058	0.1578069033745	-	2.2631874728146	1.17835609626963	0.000319094879477383	0.00105491814633194	Upregulated	0.112784445987721	-3.14835997434596	0.000291912169118235	0.00105135846275917	Downregulated
PRDX1	Q06830	Peroxiredoxin-1	6	3963.96993491302	3267.30913582151	3632.94524843589	3109.7451374878	2737.56863381431	4084.993441409	4885.02273913208	4288.93477841967	3551.21145313225	3833.11330892349	4702.62286372402	4041.15326818086	3621.40810639014	3914.92951380261	1.08105173423966	0.112435565574949	0.577653737848092	0.70109755031974	-	0.914221477844957	-0.129384382249912	0.376615621700999	0.442548330009397	-	1.17129107397293	0.228099640138939	0.161882776956795	0.212171805301361	-	1.15764265090107	0.211189981016434	0.157476682750746	0.219377894523838	-
PRDX2	P32119	Peroxiredoxin-2	1	1040.84977927201	847.888592447095	1081.90858231653	798.048098229761	374.183231754103	658.561955278425	691.788398700974	622.127370458036	534.442393987482	690.624150718137	520.416406363954	801.105579307822	990.215651345212	632.366398310966	0.638614828448625	-0.646982042635597	0.00966111024797705	0.026256882453091	Downregulated	0.616294468373345	-0.698308252809167	0.0295198935966152	0.0457248701514004	Downregulated	0.622207280685269	-0.684532818390063	0.00829515448699557	0.0162599709634471	Downregulated	0.67734273628726	-0.562042070804719	0.0462380144412027	0.07586459406464	-
PRG4	Q92954	Proteoglycan 4	6	23369.4565468055	25015.8130596249	24029.7958174777	20220.6138096599	21246.9407298216	19817.5957991429	8741.95624783721	10480.7634763989	11014.00664371	13854.0764023797	14877.3159471299	16212.6691295969	24138.3551413027	15162.8820206308	0.628165503899057	-0.670783376221327	0.0126926403353905	0.0330755274622236	Downregulated	0.846303873094217	-0.24075232576011	0.00252662863028328	0.00516871888600057	-	0.417547456333076	-1.25998791855685	2.39614592020747e-06	2.46858754105096e-05	Downregulated	0.620645182269878	-0.6881593676244	2.02165698528698e-05	0.00012438806173363	Downregulated
PROS1	P07225	Vitamin K-dependent protein S	13	81490.7562965275	78105.9848892464	76454.2325887447	71456.0103047772	69771.8641988258	68603.9009399134	73895.5789521494	64653.7695648793	74755.6266579338	52696.0690482692	56815.241234967	58903.3922544509	78683.6579248395	65727.939239574	0.835344224875245	-0.259557275521399	0.0333371854063283	0.0731107580940764	-	0.888925692990162	-0.169865268447725	0.00632821442759002	0.0115366213638781	-	0.903639462969199	-0.146180818637574	0.0726917608933935	0.106278713121364	-	0.713467518666374	-0.487080343848716	4.04701392491289e-05	0.000221336687498322	-
PSMA1	P25786	Proteasome subunit alpha type-1 (30 kDa prosomal protein) (PROS-30)	2	995.692345407307	1175.13464789882	1181.57414766638	466.155453604334	684.780099214156	611.249711476479	636.233473269854	377.866525557379	656.011410012801	1236.28012710393	577.755282358458	887.967596558314	1117.46704699083	681.588853239523	0.609940897205815	-0.713258641456276	0.0171326821167663	0.0428801026990253	Downregulated	0.525648688862984	-0.927829181616975	0.00149729746249447	0.00331651387942526	Downregulated	0.49818364169735	-1.00525044470478	0.00396932848756928	0.00866213064036055	Downregulated	0.805990361057112	-0.31116550940739	0.237455462054081	0.307581197923854	-
PSMA2	P25787	Proteasome subunit alpha type-2 (Macropain subunit C3)	1	1362.57226946687	1168.32429775868	1546.25752657575	842.039650814383	785.292676644734	1204.56896224613	1022.89282296367	755.368098920265	751.592436163646	1009.73384087348	715.2224541147	733.021535725809	1359.05136460044	868.85916427409	0.639312969991782	-0.645405732231234	0.00325219340857136	0.0110824744615163	Downregulated	0.694577939551197	-0.525791504791461	0.0291708851635251	0.0453428144822513	-	0.620494908910564	-0.688508721630221	0.00817940496095602	0.016104339545349	Downregulated	0.602866061513586	-0.730090580081608	0.0110419133727871	0.0226461464080773	Downregulated
PSMA7	O14818	Proteasome subunit alpha type-7 (Proteasome subunit RC6-1)	1	1309.56558207634	1284.97337195386	1543.54969789403	697.664689647401	646.481725239285	480.649559749623	413.061096843776	580.605763966383	657.875049540249	875.808928446688	1118.61258049837	946.384872630519	1379.36288397474	713.016029618032	0.516916931651388	-0.951995636249254	0.00259213720939665	0.00926061922389286	Downregulated	0.440975563389096	-1.18122938367183	0.000253438789392437	0.000738640682242431	Downregulated	0.399107425980939	-1.32515097232431	0.000379401868682369	0.00120917286205964	Downregulated	0.710667805584129	-0.492752750556631	0.033755890444279	0.0591061639004569	-
PSMD5	Q16401	26S proteasome non-ATPase regulatory subunit 5 (26S protease subunit S5 basic)	1	6242.77297088365	6512.44097759694	6666.15011852645	5246.21407970574	3579.47192515084	4651.66943507887	2284.5539068041	4411.27670725544	3421.99224832851	5854.23313221538	3794.17744368973	5255.88816244501	6473.78802233568	4277.71967118596	0.660775369293386	-0.597768184250708	0.0164737850687753	0.0414652658265197	Downregulated	0.69394484308292	-0.527107097462902	0.0035250047819693	0.00694034274849955	-	0.520963554747227	-0.940745646039154	0.00247393269905856	0.00570808430043199	Downregulated	0.767417710050012	-0.381916035828195	0.0368516558745361	0.0632762928388352	-
PYGL	P06737	Glycogen phosphorylase, liver form	3	4194.79613119139	4385.51624152329	4184.81820363336	1851.2619637163	1965.06363409234	1801.00156519482	2409.60078896528	2755.47201210388	2763.02578558434	5280.33133239924	3166.85952246345	3500.17540250982	4255.04352544934	2832.5324452255	0.665688242266893	-0.587081408038894	0.0322213576625289	0.0713703072225016	-	0.440052463968647	-1.18425255978451	1.23898932493323e-06	8.07165104331501e-06	Downregulated	0.62107461723448	-0.687161487557155	0.000193215154194499	0.000701592732034124	Downregulated	0.935937645597553	-0.0955156776681505	0.508774128244022	0.579400870982267	-
PZP	P20742	Pregnancy zone protein (C3 and PZP-like alpha-2-macroglobulin domain-containing protein 6)	27	27677.8245932102	29122.9780672154	27183.9794851226	53317.6141099027	53145.0105639657	51944.024500745	26429.7278055326	26369.4549257418	26747.860576825	17853.2734139773	13974.2634432237	20393.2682969135	27994.9273818494	32241.6108485364	1.15169474843647	0.203758387550366	0.90897074475071	0.944903617445824	-	1.88613514410372	0.915433050744234	4.91891375718594e-08	7.06835695717567e-07	Upregulated	0.947160203026329	-0.0783196305830269	0.209199586602849	0.266308669152477	-	0.621788898179367	-0.685503236787602	0.000588651968210025	0.00188965812983363	Downregulated
QSOX1	O00391	Sulfhydryl oxidase 1 (hQSOX)	4	29071.3093549579	30256.2901802792	26058.0468494	17440.8791278866	16814.3583358064	15524.6885684798	20240.0070694667	20374.285694386	20515.4793284025	16918.5091188222	19724.1558260221	15651.5521649471	28461.8821282123	18133.7683593577	0.637124708677749	-0.650352306422024	6.17464732082996e-05	0.00039643025552575	Downregulated	0.58300110311198	-0.778429481697135	4.74423160157802e-06	2.50201738035603e-05	Downregulated	0.715925623106297	-0.482118379952755	0.000222231652714118	0.000787588977218834	-	0.61244739981497	-0.707342151645206	0.00010382763152913	0.000459956407674047	Downregulated
RAB14	P61106	Ras-related protein Rab-14	1	1779.55174998149	1256.6842252179	1382.91431254928	1505.16063809668	1755.36010073529	1609.76371635915	2035.92579586881	2014.28728256052	1922.2257645267	1526.20198329893	1299.67539037422	1343.12512251224	1473.05009591622	1667.96953270361	1.13232369851356	0.179286441812261	0.318628977424203	0.442484755482514	-	1.10208617903155	0.140237041695141	0.373894823353412	0.440519698791387	-	1.35149032145695	0.43455118021441	0.023482006761306	0.0394035189214339	-	0.943394595052182	-0.0840667595633655	0.723107602701897	0.76819344843391	-
RAB1B;RAB1A	Q9H0U4;P62820	Ras-related protein Rab-1B; 1-A	3	933.121197238986	787.844005378217	922.845484593426	1375.17888624849	1215.40403471554	1081.64127301456	1268.32314469079	1241.74984176296	1634.23682760554	1156.77443837183	1063.79619753153	1312.22202235517	881.27022907021	1261.03629625516	1.43093032608808	0.516953427023111	0.00369461809681379	0.0120371246085541	-	1.38898908751027	0.47403526493726	0.0209290856482976	0.0344668585211741	-	1.56755165341728	0.648512982996153	0.00694598429307269	0.013860680368609	Upregulated	1.33625023733671	0.418190204188581	0.0661255134083023	0.10066530048068	-
RAB27B	O00194	Ras-related protein Rab-27B	2	1211.11074772755	825.632717437851	1222.71567376609	1582.44110043913	2032.80958543037	1742.71226886971	1778.03742035153	1781.2155401683	1952.0851823698	1216.8892026556	1635.53228963086	1281.70781514389	1086.48637964383	1667.04782278435	1.53434764946694	0.617625402878184	0.00497500042329369	0.0154120642483853	Upregulated	1.64381964195926	0.717052016826803	0.00494467522166802	0.00944177208275403	Upregulated	1.69087505256972	0.75777005555033	0.00366938259038047	0.00808724620665944	Upregulated	1.26834825387183	0.342950924618932	0.165523274551983	0.2277230143681	-
RAB5C	P51148	Ras-related protein Rab-5C	1	1185.81870858873	1142.56720427996	1142.26695712525	1014.61053998023	1091.04746868572	1220.63294154832	1128.95283170134	1069.22698618438	1483.0863952136	900.533081741798	1188.61611114214	1104.87263707653	1156.88428999798	1133.50877703045	0.979794424412515	-0.0294490129984846	0.775325573753749	0.850171359338888	-	0.958404967253347	-0.0612927094931343	0.665501153435103	0.706995230148083	-	1.06068407040251	0.0849950069252393	0.689067431833334	0.741183450260862	-	0.920294235581691	-0.119832902904445	0.519547828541729	0.590153046266631	-
RAB6A;RAB6B;RAB39A	P20340;Q9NRW1;Q14964	Ras-related protein Rab-6A: 6-B; 39A	2	4073.95638863928	3102.02717665126	3273.3281296407	4526.99648174507	4403.34315520864	4674.54148179961	4410.75062719523	5410.00156495819	4296.77022762139	3826.88154695579	4804.39241001281	5694.5038491688	3483.10389831041	4672.02014940728	1.3413381529255	0.423672988211463	0.00629741653144458	0.0185983701561997	-	1.30198825682966	0.380716436299237	0.00968004047357061	0.0170846929473776	-	1.35104807205846	0.434079008554416	0.0177686566467294	0.0313606171095662	-	1.37097812988836	0.45520555714685	0.0364777076885682	0.0629772782158376	-
RAC1;RAC2	P63000;P15153	Ras-related C3 botulinum toxin substrate 1 and 2	2	11843.6514312098	12531.9173796655	10658.3630885083	15753.5521277449	18285.6595907405	17401.8792926507	30150.4887904564	20341.1082221594	25357.8531944741	14535.9471014037	18367.2285421716	11817.6232807409	11677.9772997945	19112.3711269491	1.63661656777543	0.710716361785301	0.0126186523761097	0.0330755274622236	Upregulated	1.4683219445329	0.554168328438407	0.000144328893961827	0.000456503474180378	-	2.16502819109563	1.11438581058205	9.41114266226094e-05	0.00042980785560635	Upregulated	1.27649956769777	0.352193049158746	0.0625959806930093	0.0962847897465386	-
RAP1B;RAP1A	P61224;A6NIZ1;P62834	Ras-related protein Rap-1b; Rap-1b-like protein; Rap-1A	7	10339.6956939133	9860.16463238085	11761.5849030293	15648.7400393721	14353.8081413977	14320.6550722104	21582.4123308135	21201.2341896353	22402.8004631057	16804.0186082528	20146.8908644525	18507.1375097986	10653.8150764412	18329.7441354487	1.72048641767599	0.782816502810821	0.000267929345747855	0.00138913359492622	Upregulated	1.38677093401006	0.471729503840435	0.000355273733994816	0.000971520149133971	-	2.03953377313953	1.02823939726894	3.25159346005292e-06	3.06479979319881e-05	Upregulated	1.73515454587839	0.795064165767622	4.41389455419238e-05	0.000230041798530262	Upregulated
RBP4	P02753	Retinol-binding protein 4 (PRBP)	3	2929.5158436991	2609.14991330414	2594.79867158848	7564.18508200018	7038.61037364082	8172.74070784125	6458.53489137767	5463.16846420139	5947.99603434456	3375.58604073674	4588.84972992425	3949.48564524302	2711.15480953058	5839.90632992332	2.15402909099627	1.1070377341684	0.000904989707687413	0.0037468265467806	Upregulated	2.8002257049799	1.48554311657447	2.06741895539917e-07	2.28966649310458e-06	Upregulated	2.19705877450031	1.13557346445666	9.44928596475748e-06	6.64449790855169e-05	Upregulated	1.4648027935086	0.550706447597672	0.00687443424461924	0.0150761107443877	-
REEP6	Q96HR9	Receptor expression-enhancing protein 6 (Polyposis locus protein 1-like 1)	1	6491.91409205564	6065.66454596768	6489.87920627755	5199.19626259768	4549.5393492414	5081.41912898239	8880.52711352463	9173.57107066885	9059.9651546539	9060.83697633959	8753.92063119979	7827.85943754032	6349.15261476696	7509.64834719428	1.18277962475311	0.242181296084542	0.433015095651056	0.554737514513164	-	0.778589713233504	-0.361064811035775	0.00249660474568418	0.00514416698761903	-	1.42350037262112	0.509442870725822	0.00016438407332832	0.000617136817664793	-	1.3462487884047	0.428945046375193	0.00208766828571448	0.00550498244387806	-
ROCK1	Q13464	Rho-associated protein kinase 1	2	612.551868981865	789.756142148333	578.671724215289	1523.83490454619	1407.5065520834	1519.95842254591	1725.34051902521	1859.76320566489	1674.90741397803	1980.68583285029	1827.85063736121	2325.44092552764	660.326578448496	1760.5876015092	2.66623767537251	1.41480539175382	1.16207913349091e-06	2.14500440056864e-05	Upregulated	2.24701939134132	1.16801257474979	0.000119863884762155	0.000390438977570844	Upregulated	2.6552574187493	1.40885173249857	5.70017854104278e-05	0.00028057545485355	Upregulated	3.0964362160269	1.63060872806111	4.97154861089023e-05	0.00024746022860948	Upregulated
ROCK2	O75116	Rho-associated protein kinase 2	2	833.203106985996	1066.60560656304	1123.66155360244	2179.72238150417	1821.81291620472	2007.30895651874	2268.96468441426	1862.00268504019	2501.80736121216	1730.83565535458	2677.49587509531	1949.04811013136	1007.82342238383	2110.99984727505	2.09461280655877	1.06668358345508	1.43237538187677e-05	0.000137943976993785	Upregulated	1.98739981653227	0.990882136958026	0.000226162348545801	0.000667932802705265	Upregulated	2.19376218206226	1.13340713679134	0.000323714460359434	0.00106226300695725	Upregulated	2.10267642108178	1.07222685215315	0.00153886695543618	0.00426073788286391	Upregulated
RPP30	P78346	Ribonuclease P protein subunit p30	1	24171.8246850023	22647.0335813951	21481.8163772893	10150.5340795927	8365.15225217389	7605.68223847371	6753.99729009097	12591.6801468195	10597.0044290047	20289.4575692574	17822.7179782675	20647.4376150594	22766.8915478955	12758.1848443044	0.560383257304343	-0.835514242196484	0.0139667852782	0.0361829583522958	Downregulated	0.382446713835716	-1.38666934326572	7.64457114964497e-07	5.73990681236054e-06	Downregulated	0.438395111353163	-1.18969638433042	0.000511585512442751	0.00155227658912424	Downregulated	0.860307946724149	-0.21707493078352	0.028707709744763	0.0511949203489588	-
S100A7A;S100A7	Q86SG5;P31151	Protein S100-A7A; S100-A7	1	1271.77287991489	969.776397519295	1013.33937215034	760.847187990417	857.349080878077	917.788684132154	1893.42431427969	1606.53614889498	2074.19990499708	1119.06503223239	2526.84215358062	705.562915945792	1084.96288319484	1384.62393588125	1.27619475037156	0.351848504617023	0.580562304884381	0.702702461922898	-	0.779131093570392	-0.360062003914885	0.0792183716981811	0.111286528872215	-	1.71255024926376	0.776146319927217	0.00221882525471438	0.00525749541239552	Upregulated	1.33690290828052	0.418894694430172	0.611007093769773	0.673323737661715	-
S100A8	P05109	Protein S100-A8 (Calgranulin-A)	1	3821.3267103447	3155.28760723439	3636.61391955306	1913.26348078188	2648.70146328924	2599.07535595584	3811.49825370571	3053.07393797694	2716.17738862362	2384.88081256929	10458.7779878325	3458.9249721878	3537.74274571072	3671.59707254698	1.03783608262601	0.0535786002884579	0.727543337578001	0.818524013726194	-	0.674727815140436	-0.567622457819976	0.00455912388709021	0.00878126905209114	-	0.902717756204133	-0.147653109810556	0.327130866552887	0.390617180277437	-	1.53606267653345	0.619237084079367	0.506974900269788	0.578839899019372	-
S100A9	P06702	Protein S100-A9 (Calgranulin-B)	1	4375.81348410826	3839.46585977433	3972.209977462	2386.76316170529	2437.27374877406	2661.0364189786	3779.520361624	3133.9440265294	3096.00977628975	2655.16537233118	14042.2837724526	2994.33679229829	4062.4964404482	4131.8148256648	1.0170630020808	0.0244090498682677	0.574145339524747	0.700678747684471	-	0.614160401055609	-0.70331259957521	9.84922137791076e-05	0.000330545838667763	Downregulated	0.821290907464676	-0.284034768841596	0.0409809375756354	0.0637001941965139	-	1.61573769772211	0.692193006932038	0.669014840764351	0.719353336064581	-
SAA1	P0DJI8	Serum amyloid A-1 protein (SAA)	5	26923.9086372717	25566.7529235257	23701.3624031784	5512.5991690982	5422.11869701625	4554.75009328895	3815.36224899891	4973.46897413604	5021.01555558116	5024.6841670266	3774.51939457754	3969.20807320843	25397.3413213253	4674.19181921467	0.184042564143906	-2.44188863307315	2.21971406418858e-10	5.10998096240077e-08	Downregulated	0.20329513712258	-2.29835238896711	3.85585003102302e-09	1.0675884773395e-07	Downregulated	0.181250556951283	-2.46394266660327	1.00501114122551e-07	2.88652937317484e-06	Downregulated	0.167581998357854	-2.57706091168958	2.41636563824167e-08	1.33806247217632e-06	Downregulated
SAA2	P0DJI9	Serum amyloid A-2 protein (SAA2)	5	252319.58432813	253048.163796742	228374.777043967	33588.583756977	28531.6061229033	31363.7721604454	19750.3455969656	15691.2854895943	22893.9364048697	15198.252966343	12696.1423208583	13760.1435449964	244580.841722947	21497.1187071059	0.0878937146330421	-3.50809618927475	2.24861812618297e-08	1.24517228737382e-06	Downregulated	0.127407038346066	-2.97248311630032	5.83115636076750e-11	8.61067422606668e-09	Downregulated	0.0795041387004333	-3.65282622589123	1.06419467688003e-08	6.73483202654079e-07	Downregulated	0.0567699668526268	-4.13872829053581	1.95656555514038e-11	8.66758540927191e-09	Downregulated
SAA4	P35542	Serum amyloid A-4 protein	3	73957.4109990127	68885.8185456759	66237.8570205433	59256.4737088267	53227.6275777926	54003.2736570075	77073.3819777694	90275.901928716	94428.8644761413	50645.384586805	50512.4879665177	52414.4356731542	69693.695521744	64648.6479503034	0.92761113421132	-0.108407957983382	0.476417743916429	0.597884024235065	-	0.796281374268082	-0.328649782797233	0.000689368168041382	0.00167796757385897	-	1.25204126630054	0.324282113153942	0.00747286265286955	0.0148451935211714	-	0.734510762065335	-0.445144465556397	6.53292538224638e-05	0.000318031422454412	-
SBSN	Q6UWP8	Suprabasin	4	2548.48788242012	1960.50771854671	1600.32675089788	1602.66540481528	2195.96022751803	1893.63717917082	3868.99183884428	3121.33658708327	1947.55478793843	2992.2602173747	3508.70081897195	3594.89861287893	2036.4407839549	2747.33396384397	1.34908610429048	0.43198243002717	0.182342594383545	0.286445990467768	-	0.931733911497845	-0.102010092124723	0.663796692135596	0.706879650519397	-	1.46299093403345	0.548920829308588	0.101761269839924	0.144952548357191	-	1.65253346734013	0.724679489691649	0.00491361246270175	0.0114564753735625	Upregulated
SDCBP	O00560	Syntenin-1 (MDA-9)	3	872.265256322607	1105.45952723434	867.003069231326	1358.42371437482	1423.45522779606	1145.74419994427	944.680228580488	1520.10883374456	1167.29731064541	1266.69982098812	1192.30416991363	1328.73608351776	948.242617596091	1260.82773216724	1.32964676842261	0.411043032847194	0.020203590051106	0.0489081442220763	-	1.38066744706896	0.465365868299994	0.0245933284843942	0.0393315686591575	-	1.27677815275386	0.352507870595728	0.16460008944649	0.214464234190574	-	1.331494705445	0.413046691827967	0.061501551801741	0.0949309667183668	-
SDPR	O95810	Caveolae-associated protein 2 (Cavin-2)	2	681.964465285053	924.897936339416	763.074857440577	1748.81183789842	1716.9252290854	1914.90282796134	2784.80805605734	2901.95055198455	2643.07329666294	2183.1456344521	1580.00265001482	2501.97054485187	789.979086355016	2219.51006988542	2.80958079551991	1.4903548886879	9.32991141998826e-06	9.84083514060667e-05	Upregulated	2.27037229545387	1.18292888992373	6.72011645340322e-05	0.000236270761020446	Upregulated	3.51479005313035	1.81343851622422	4.84305083188658e-06	4.12590676639568e-05	Upregulated	2.64358003797553	1.40249300693158	0.000339387765539903	0.00120279024107342	Upregulated
SELP	P16109	P-selectin	2	1272.93573228909	1300.86418894751	1499.43829517565	1744.97364874674	1453.34103453691	1578.24771887103	1488.97060005458	2057.50094013573	1475.98191303714	2555.89195493874	2092.10352763928	1444.04284194654	1357.74607213742	1765.6726866563	1.30044396584165	0.379004237078679	0.0764654809342753	0.144761572879846	-	1.17266954407639	0.229796522071362	0.140294796631635	0.187766147757747	-	1.2330370055428	0.302216098128379	0.139247650411088	0.187497596146238	-	1.49562534790575	0.580748827357148	0.0466243496563713	0.0762161878146587	-
SEPP1	P49908	Selenoprotein P (SeP)	2	5612.02246224559	5269.37745265931	5797.98530344134	5116.52757317692	5513.57213927851	5436.58606184	6283.98889709835	6528.66298476028	6641.24934585339	6045.09895806333	7433.17807491862	6062.14657328465	5559.79507278208	6117.890067586	1.10038049739208	0.138002475369214	0.271942949539196	0.394985989002832	-	0.963266065503608	-0.0539937523060886	0.521112799098926	0.582962045456627	-	1.16634402126009	0.221993384218089	0.0257512841681217	0.0427530661463465	-	1.17153140541256	0.228395629254955	0.0907478759523265	0.133559166268706	-
SERPINA1	P01009	Alpha-1-antitrypsin (Serpin A1)	31	2790554.9849824	2720734.88098485	2526229.46142229	416819.960739298	378572.709619164	378505.599929514	384241.021605136	459947.591846112	575751.354120757	373586.883728798	296975.713623235	423559.97410793	2679173.10912985	409773.423257772	0.152947721765862	-2.7088894775079	2.30698914781073e-10	5.10998096240077e-08	Downregulated	0.146052310728221	-2.77544291131956	2.71194319598929e-11	6.00695417911628e-09	Downregulated	0.176663956842164	-2.50092036506677	2.24942556422941e-07	4.98247762476815e-06	Downregulated	0.136126897727202	-2.87697593338291	9.67548527601588e-09	8.14037878576927e-07	Downregulated
SERPINA10	Q9UK55	Protein Z-dependent protease inhibitor (PZI)	3	27534.4061337257	28301.3704413347	24541.6627876355	14399.8523384798	13159.8126893955	14661.0584431379	13434.045704743	12800.6982218474	13610.7463609612	13744.3684068088	14890.711254932	13798.1994975494	26792.4797875653	13833.2769908728	0.516311931577642	-0.953685156813277	2.74049158800223e-08	1.34893085942777e-06	Downregulated	0.525280772885735	-0.928839317114826	1.15075025689334e-06	7.72603315109426e-06	Downregulated	0.49572977944411	-1.01237416800188	1.95351109514708e-06	2.28994148378076e-05	Downregulated	0.527925242403081	-0.921594445701892	2.50739259013628e-06	2.49594429907089e-05	Downregulated
SERPINA3	P01011	Alpha-1-antichymotrypsin (ACT)	13	150540.930276423	146413.796794824	139261.008621609	52073.1550888009	53018.5706123698	51387.9048363309	43116.8578235044	41234.6213568925	39668.751422101	39949.9419538679	37151.9731716818	46422.7065011263	145405.245230952	44891.6091962973	0.308734455383604	-1.69556159529304	3.66353872559944e-09	4.05736913860138e-07	Downregulated	0.358720737776595	-1.47906694445492	6.80357985187104e-10	3.76748234297359e-08	Downregulated	0.284309392015656	-1.81446633639038	4.91304927623508e-09	6.03971361719999e-07	Downregulated	0.283173236358559	-1.82024317691486	2.201570062344e-08	1.33806247217632e-06	Downregulated
SERPINA4	P29622	Kallistatin (Serpin A4)	2	1827.51941041717	1293.79190226352	1643.82670843007	2358.05055439754	2563.57001860678	2127.02384988987	2681.14638922579	2676.42668452389	2808.4326934078	1863.44175303937	2174.21502481588	1599.46112992751	1588.37934037025	2316.8631219816	1.45863337749126	0.544617312357007	0.0108671706934162	0.028655694149901	-	1.47921096758728	0.564827826734899	0.00605016576253292	0.0111675976366754	-	1.71369763708418	0.77711258438635	0.00103229864385383	0.0026900488189838	Upregulated	1.18299152780232	0.242439741605562	0.255421003870971	0.327975375985044	-
SERPINA6	P08185	Corticosteroid-binding globulin (CBG)	4	14412.586134543	14406.5099118289	13462.2760137756	16053.9642401936	14218.0288751953	14847.7065836015	11781.1884077697	12424.9633488806	11802.7071288069	8317.95297991092	10207.0505801746	10861.0855244183	14093.7906867158	12279.4052965501	0.871263492519736	-0.198819001937191	0.209562752602831	0.325741401414226	-	1.06712950645985	0.0937352717477276	0.209382836999846	0.271218119271731	-	0.851648305883562	-0.231670312450161	0.0096394535284727	0.018406370315144	-	0.695012665215798	-0.524888826579942	0.0012333290075612	0.00348003025700391	-
SERPINA7	P05543	Thyroxine-binding globulin (Serpin A7)	3	16931.1305683275	17732.2308969293	15969.2012771765	14193.1806149279	15045.6358310957	13720.9331782617	14084.9290498228	13016.3517913206	12857.0534691976	11488.3256498043	12440.239752327	11520.3979578818	16877.5209141444	13151.8941438488	0.779255093846556	-0.359832414374998	0.00265424311059163	0.00940663758393673	-	0.848460897443027	-0.237079922290844	0.00691377261263095	0.0125012296628388	-	0.7891825368115	-0.341569062716152	0.00196144787266176	0.0048006707601611	-	0.700121847285141	-0.514322068292246	0.000144774877115738	0.000599395051983852	-
SERPINB12	Q96P63	Serpin B12	3	4904.23298381688	3954.63062688768	6784.68313533603	4327.70589117715	3927.68467821068	5423.04642214243	7199.02295489475	6740.00348284404	4916.91944716954	8761.42255249612	7671.6841398108	9034.81647288854	5214.51558201353	6444.70067129267	1.23591550738144	0.305580117636783	0.306468141156036	0.429638103738104	-	0.874382083141874	-0.193664255665278	0.412715656656459	0.477370850910735	-	1.20534979637407	0.269451881942095	0.236172583963024	0.296386557211387	-	1.62801464262837	0.703113675496257	0.00450607324523066	0.0106748152280063	Upregulated
SERPINC1	P01008	Antithrombin-III (ATIII) (Serpin C1)	16	102786.459442679	101465.485869917	99508.336587679	53345.6624152419	58987.8294635646	53500.7005902674	88352.2509974221	55057.1857233207	60782.4487424633	48662.8147328947	50877.814542939	50400.5257752774	101253.427300092	57774.1369981546	0.570589446092776	-0.809475032528592	0.000108687394772156	0.000650655620054934	Downregulated	0.545937709274043	-0.873191743830255	1.3422913588748e-07	1.56482913679352e-06	Downregulated	0.672213905602847	-0.573007707943966	0.00657995321299625	0.0132496330607152	-	0.493616723401437	-1.01853682203776	3.05555340556757e-08	1.49448120169358e-06	Downregulated
SERPIND1	P05546	Heparin cofactor 2 (Heparin cofactor II)	9	33344.7918301367	31609.6289901783	31285.0296982472	27338.9784594267	25795.1869431944	26471.9079872289	28582.2396662826	33707.4823454712	31521.2488913281	29005.2288422227	25390.19706128	29344.7505671313	32079.8168395207	28573.0245292851	0.890685401111286	-0.167012147318517	0.0917140292001517	0.16878187691901	-	0.827166748780387	-0.273749902868249	0.000775616030805646	0.0018673799002549	-	0.974766277213814	-0.0368717541030446	0.61320347114925	0.674067339253394	-	0.870123177339657	-0.200708447077631	0.0248307667220106	0.0448980802361253	-
SERPINF1	P36955	Pigment epithelium-derived factor (PEDF)	5	5793.62124134955	5760.42116019947	5112.90464696561	5392.87719209777	6936.95552619299	4765.64719298493	5343.03942259406	5700.88505270535	5178.34379856133	4719.32783060928	4021.3757812165	4518.51935914655	5555.64901617154	5175.21901734542	0.931523752181111	-0.102335539121394	0.427495662111414	0.550524936963246	-	1.02571153922273	0.0366250589704768	0.881783371081371	0.900069201357252	-	0.973319722360699	-0.0390143062254724	0.689317339745993	0.741183450260862	-	0.795539994959905	-0.32999363248959	0.0202576898963567	0.0381879005280257	-
SERPINF2	P08697	Alpha-2-antiplasmin (Alpha-2-AP)	9	36499.0288951496	36005.7973178182	35046.2910864718	30037.520678376	30087.6796181119	27871.7690407061	26479.6932619102	28098.0012287503	27991.6597752547	23132.8801228919	23671.422501736	24098.8625090068	35850.3724331465	26829.9431929715	0.74838673553542	-0.418144106520929	0.00087205019694645	0.00367922130711693	-	0.818187402853252	-0.289496769811302	0.000546680005495971	0.00139183472663629	-	0.767721957141819	-0.381344184568427	0.00020929925856663	0.00074773848020175	-	0.659250846611188	-0.601100576084629	4.8568506229712e-06	4.22742811051734e-05	Downregulated
SERPING1	P05155	Plasma protease C1 inhibitor (C1 Inh)	9	67040.3774598232	70528.1606756244	65327.6771862354	38331.6998124935	38003.1079515413	37287.5557659792	38305.5174773772	38372.2349405382	35313.3949574012	39134.0159101899	36704.8830281567	40226.8085325551	67632.0717738943	37964.3575973591	0.561336605571991	-0.833061952289428	1.96325171978016e-08	1.24517228737382e-06	Downregulated	0.560002380280335	-0.836495135554018	9.41053296378155e-08	1.19110460084435e-06	Downregulated	0.551962722408398	-0.857357259066094	1.50545887538657e-06	2.07160858763064e-05	Downregulated	0.572044714027241	-0.805800174834531	9.06041451817682e-07	1.14678960901495e-05	Downregulated
SHBG	P04278	Sex hormone-binding globulin (SHBG)	2	1906.78718059169	1638.93695487843	1524.33284918503	2090.4106723978	2323.98067850887	2183.01829202895	1013.03297290514	869.000941296542	882.644391441893	970.749097401121	1285.18410284284	1114.08106647165	1690.01899488505	1414.67802392165	0.837078179714702	-0.256565723940306	0.292518620724955	0.414011977575576	-	1.30124960388081	0.379897724347531	0.0169014798148777	0.0281479532255295	-	0.545295312066719	-0.874890342304132	0.000633361139735172	0.00179960754707501	Downregulated	0.664689623196578	-0.589247263452557	0.0146788677495207	0.0287731788187508	Downregulated
SLC1A5	Q15758	Neutral amino acid transporter B(0) (ATB(0))	1	572.065225486861	392.634148015173	629.439144531966	483.183727398415	387.854551520409	503.12383174479	415.912458887729	465.015450728733	526.874576016904	731.62334747773	1077.6612109319	1174.91503442131	531.379506011333	640.684909903102	1.20570120348118	0.269872423269824	0.604530510900042	0.72142849036723	-	0.862009226374082	-0.214224783841088	0.473997012691802	0.538411991339662	-	0.883111768335893	-0.179332055179436	0.553332284528747	0.614351383574523	-	1.87198261573358	0.90456703731907	0.0144255346896251	0.0284022749666841	Upregulated
SLC29A1	Q99808	Equilibrative nucleoside transporter 1 (hENT1)	1	390.456755946439	371.041845583686	433.741745224526	393.303671052283	258.533780572812	213.375542216888	246.103189873003	387.172806516954	185.11809427621	141.992265027586	603.467314737062	570.644841821828	398.413448918217	333.301278454958	0.836571354104504	-0.257439496856324	0.331877324692675	0.455175401977879	-	0.723882017697305	-0.466173516851457	0.130586138263606	0.175701219227861	-	0.684710897593353	-0.546433120899295	0.102528282235805	0.145577016123275	-	1.19114120866966	0.25234445348037	0.704186372844155	0.753137034245223	-
SLC2A1	P11166	Solute carrier family 2, facilitated glucose transporter member 1 (Glucose transporter type 1, erythrocyte/brain) (GLUT-1)	1	1578.28138488066	1677.52893900587	1586.87495680159	7147.29869106402	6835.0133152188	7410.31365210319	4193.56744347363	4398.25454940648	3715.33528775947	2071.40869312426	2022.16958301006	2725.16731767173	1614.22842689604	4502.05872587018	2.78898491121673	1.47974012921324	0.00578129351781812	0.0171886780429089	Upregulated	4.41751309830033	2.14323441249617	6.20916198396259e-09	1.5281437549419e-07	Upregulated	2.54139110169282	1.34561841279946	4.22323859888265e-06	3.66842097902944e-05	Upregulated	1.40805053365705	0.493699111921352	0.0231984616159189	0.0422918456619427	-
SLC2A3;SLC2A14	P11169;Q8TDB8	Solute carrier family 2, facilitated glucose transporter member 3 (GLUT-3); 14 (GLUT-14)	2	696.122192940918	612.70450094102	511.797090707979	1129.53478054107	1088.38935606694	1148.95699580471	1301.30034590005	1213.88076509257	852.136303487034	619.56757181666	707.394027477101	353.37494527886	606.874594863305	934.948343496111	1.54059562125302	0.623488229943807	0.148095494541232	0.246640240908894	-	1.84930086100742	0.886979954527852	0.000973589797373653	0.00225811665045303	Upregulated	1.84954049429719	0.887166887529871	0.00567309443989494	0.0115995647196999	Upregulated	0.956407452278112	-0.0643027233878131	0.765297421232296	0.809133073045124	-
SLC4A1	P02730	Band 3 anion transport protein	7	2657.9898143238	2332.98148390345	2398.78681475671	19586.5744863346	19537.8461568294	20664.3969937873	8744.62107217735	8320.08059763827	8389.98159636073	3635.58094701708	3005.94186380169	4753.5218106781	2463.25270432799	10737.6161694027	4.3591208285437	2.12403719367237	0.00778613277775221	0.0222532698099628	Upregulated	8.09076788750379	3.01627663404222	1.23860373677858e-10	1.37175363848228e-08	Upregulated	3.44458950847822	1.78433206729286	1.28912861904319e-07	3.29912511915243e-06	Upregulated	1.54200508964908	0.624807527120247	0.0111279616647074	0.0227174516933889	Upregulated
SSC5D	A1L4H1	Soluble scavenger receptor cysteine-rich domain-containing protein SSC5D	4	4206.32775056885	4152.39271749551	3264.94259565859	2217.51378238224	2365.00182189595	2115.7025692388	2729.8460540419	2751.32482807555	2961.74535950563	3165.15538080416	2353.92090740788	2724.33397564502	3874.55435457432	2598.28274211079	0.670601701339729	-0.576471951583766	0.00136828661510009	0.00546081955395803	-	0.576257083227222	-0.795215515941514	0.00021211362821081	0.000634907684441816	Downregulated	0.726355899627986	-0.461251482180615	0.00842214662090692	0.016436171599391	-	0.709192121163977	-0.495751586316861	0.0171187986166673	0.0329722947268852	-
STEAP3	Q658P3	Metalloreductase STEAP3	2	1678.67430651978	2375.58982836995	1857.39577703688	3133.14332904707	3916.90854597239	3001.21030448749	3256.21548182853	2995.09630526087	3056.78067905451	3361.38342043826	3822.88167469427	2913.78039638322	1970.55330397554	3273.04445968518	1.66097737781663	0.732032424212982	9.96329150760458e-05	0.000619544913730762	Upregulated	1.70024364209937	0.765741496988	0.00132399190679926	0.00299249191179629	Upregulated	1.57453111390341	0.65492226647976	0.00249844100769439	0.00573476355652132	Upregulated	1.70815737744711	0.77244090072122	0.00265040102161776	0.00682632356149226	Upregulated
STOM	P27105	Stomatin (Erythrocyte band 7 integral membrane protein)	5	6469.04466202974	5204.85375069058	6396.24074347735	16040.6782008224	16621.824773149	14788.8053261601	9614.02001314882	11423.0036876358	10546.5523092008	6213.35653119124	5804.16947415242	7868.55430651122	6023.37971873256	10991.2182913302	1.82475932193811	0.86770619114658	0.027167414024789	0.0626831479842789	-	2.62595146002829	1.39284024866656	4.15285143082152e-07	3.67942636770787e-06	Upregulated	1.74783247306388	0.805566911461852	0.000156131596745645	0.000591164934686503	Upregulated	1.10049403272218	0.138151322434864	0.39201456032838	0.469357973582358	-
STX7	O15400	Syntaxin-7	1	928.682977344129	685.068836789043	592.053638861736	548.041742928797	795.494081830312	750.180183898618	724.832220518738	1031.81938624883	466.290846848362	703.696358380617	527.879506425132	630.298241900315	735.268484331636	686.503618775525	0.933677470753505	-0.0990038230077877	0.64219761885096	0.758970174516834	-	0.949184347066967	-0.0752397855428837	0.786877690107371	0.818278912482548	-	1.00776904445392	0.0111650469742768	0.912255659716328	0.919483275917005	-	0.844079020739624	-0.244550027835619	0.40711395147109	0.484649305497498	-
STXBP2	Q15833	Syntaxin-binding protein 2 (Protein unc-18 homolog 2)	1	634.180923141954	402.84094200725	627.351495967671	940.208719501545	725.95210845257	960.472971992275	991.447895749987	1283.47051308797	1261.30299509626	817.636155101689	761.914669882069	902.814973667488	554.791120372292	960.580111392429	1.73142661466505	0.791961241186634	0.00242418270240217	0.00887531353028232	Upregulated	1.57815179052361	0.658235973985052	0.0230692833781156	0.0372981479434496	Upregulated	2.12465633405791	1.08722950231068	0.00204697488451805	0.00495524521224862	Upregulated	1.49147171941364	0.57673662222659	0.049792869168357	0.0802117856057532	-
TALDO1	P37837	Transaldolase	3	2566.60899858471	2651.40900904551	2662.2323406946	1699.35824690564	1776.62500168551	1793.27555610186	2285.75307775717	2285.67900537452	2379.07485752606	1840.39872622857	2157.51438132233	2335.44102984813	2626.75011610827	2061.45776474998	0.784794012992823	-0.349614059266131	0.0185048472756224	0.0455424852394484	-	0.668666421976447	-0.580641422707401	0.000449862773588072	0.00118623733204637	Downregulated	0.882016006272602	-0.181123257743371	0.105328453842018	0.149075096012825	-	0.80369961072942	-0.315271711752706	0.0608212844081425	0.0942091922825423	-
TCN1	P20061	Transcobalamin-1 (TC-1)	1	2807.22253567925	2872.48345205612	3047.87955455924	3384.24947316265	3686.37115695465	3356.75971304277	2647.16987888898	2844.05586294904	2164.39593958518	2590.96373159417	3208.61113119732	2747.66755239284	2909.19518076487	2958.91604886307	1.01709093581171	0.0244486730789954	0.959339093454234	0.970533851261547	-	1.19476117336554	0.256722259682044	0.0265146839558941	0.0422518165196442	-	0.877175210065077	-0.189063054446241	0.170811875056203	0.220611255539061	-	0.979336424004518	-0.0301235518430069	0.804618286100259	0.840674294203808	-
TECTA	O75443	Alpha-tectorin	1	11737.0566302417	12318.0025355201	11158.8746480653	10286.3469264983	10263.1883437441	8793.11628946416	8913.17121169136	9138.73472483087	8307.6107885177	22050.2926368751	25134.4684577851	20909.9403534723	11737.9779379424	13755.2077480977	1.1718549669134	0.228794027556802	0.808260874301757	0.877596978714898	-	0.833268208966328	-0.263147155761096	0.0118673249903032	0.0205117983898715	-	0.74855359427891	-0.417822482100817	0.000782839721874972	0.00213786330039379	-	1.93374309749496	0.951396141976796	4.86679082700642e-06	4.22742811051734e-05	Upregulated
TET1	Q8NFU7	Methylcytosine dioxygenase TET1	1	1745.15070057812	1113.84149663758	973.071339173758	1776.86014323761	1289.11277922542	1541.14757619691	1831.8668720224	1722.32552696599	1752.54190037008	1049.02292620938	1791.83987482826	1800.57433903962	1277.35451212982	1617.25465978841	1.26609695619413	0.34038788886141	0.104661033955113	0.187711894907348	-	1.20225577026855	0.26574385049546	0.23587021306835	0.296848023833179	-	1.38482419431866	0.469702835419904	0.0521451227352288	0.0788405780604313	-	1.21121090399518	0.276450098439058	0.381270712262336	0.462956115004909	-
TF	P02787	Serotransferrin (Transferrin)	38	494028.140741702	460248.701201356	444345.951739399	491243.924616941	488733.517447088	465893.647333462	381076.542701217	356591.471492039	400435.385977866	441513.089176733	480769.774570424	461963.152505374	466207.597894152	440913.389535683	0.945744753039798	-0.0804772276142567	0.434104479757094	0.554737514513164	-	1.03378201465646	0.0479320081592296	0.384463169472452	0.450574561048403	-	0.813731483078858	-0.297375285578983	0.00269348471234304	0.0061190447567588	-	0.98972076138408	-0.0149065525150584	0.81805962799686	0.852706859300256	-
TFRC	P02786	Transferrin receptor protein 1	15	39464.3024493553	39854.5182688086	35836.80236291	33764.9928352945	32130.834290491	34603.3413197217	29437.6482794683	32595.2075890727	29336.363213292	54123.5773129634	53866.533868138	52554.7149143166	38385.2076936913	39157.023735862	1.02010712168942	0.028720657898208	0.940667649257227	0.96196996013	-	0.87272480280665	-0.196401295805591	0.0112896825581433	0.0196130563657156	-	0.793441228810039	-0.333804730105969	0.00212255071217893	0.00508264846213658	-	1.39415533345157	0.47939131179136	4.64404375362279e-05	0.000237547295211782	-
TGM1	P22735	Protein-glutamine gamma-glutamyltransferase K	2	399.08124438841	362.275702582791	620.206322220416	288.558012876381	86.2952669641986	287.223949923271	388.62465764467	776.999810812041	350.189193193624	445.962277372278	482.735579481643	320.572788640647	460.521089730539	380.795726323195	0.826880103462811	-0.274249939226638	0.405738031804566	0.529609594518551	-	0.479223242632418	-1.06123021343564	0.0415197330318022	0.062562046711185	-	1.09717281535522	0.13379078209461	0.837955379354542	0.863288914079215	-	0.904244252400792	-0.145215572102224	0.705534693480288	0.753137034245223	-
TGM3	Q08188	Protein-glutamine gamma-glutamyltransferase E	3	2235.58368939626	1815.65680979686	4071.6134948749	2441.30973445702	2939.58519284139	3010.92518720834	3740.81378808343	2809.55129183333	2051.44496933044	3517.61224372154	4058.95222907698	3957.95795584788	2707.61799802267	3169.79473248893	1.1706949557891	0.227365206410262	0.281999137009138	0.402985863532414	-	1.03311226825389	0.0469970403135626	0.642975955947256	0.69541911897911	-	1.05896401135967	0.0826535605151633	0.710534305243168	0.760306031938946	-	1.42000858775375	0.505899654710435	0.0646299877959832	0.0987278779090365	-
THBS1	P07996	Thrombospondin-1 (Glycoprotein G)	14	24382.1071560032	23844.0835867961	21586.6355520656	31073.8317493292	29846.2942559743	31580.2534053274	32616.7837172583	35803.4691533898	30746.9632976037	21299.5827068126	21726.4933948836	24123.862769808	23270.9420982883	28757.5038278208	1.2357687843646	0.30540883640177	0.0951584803053235	0.173478217182133	-	1.32497686055485	0.405967164616008	0.000154709497710164	0.000479274877521697	-	1.42047273303912	0.506371138259728	0.000348351825611663	0.00112721743548957	-	0.961856759499843	-0.0561060322287259	0.493820941860734	0.566742687161412	-
TLN1	Q9Y490	Talin-1	29	33993.0820287522	31599.1515284243	31922.6796781366	55385.0694587202	54489.8718673038	52622.5363884139	55187.8458782645	51491.4368957615	54107.3244018845	56510.4870712896	59029.8161482256	56807.5370572812	32504.9710784377	55070.2139074605	1.6942089803609	0.760611841809946	6.80283962250993e-08	3.0136579527719e-06	Upregulated	1.66638591291483	0.736722548467544	3.94922902936417e-07	3.64480929168402e-06	Upregulated	1.64884120634878	0.721452464970518	3.93159351235027e-06	3.55448148157382e-05	Upregulated	1.76739982181909	0.821628443798074	4.75284139955271e-07	7.96014472852466e-06	Upregulated
TNC	P24821	Tenascin (TN)	10	28937.5813319251	29404.9964127621	28357.0807494945	16851.8647157637	17060.7725596552	17692.5608228809	18417.9334268943	19188.1910622833	19659.8525619331	18218.4836502239	17735.7354600719	17589.0723770423	28899.8861647272	18046.0518485276	0.62443331941401	-0.679380574114066	5.24099420774496e-07	1.36574143178295e-05	Downregulated	0.595218008866356	-0.748509917720425	3.59027193332483e-07	3.38402226907e-06	Downregulated	0.660509834129897	-0.598348053407968	1.25257127281138e-05	8.28192647545432e-05	Downregulated	0.617572115245776	-0.695320481699828	2.2325582299914e-06	2.35481737115759e-05	Downregulated
TPI1	P60174	Triosephosphate isomerase (TIM)	2	631.642028791621	492.947113092144	877.336492878028	683.382197323366	1313.75420161031	645.749019406434	819.566725810802	597.227677551935	470.955093842473	7715.79086419475	2818.40755457209	1278.95778645576	667.308544920598	1815.97679119643	2.72134502850179	1.44431988174451	0.257564742559703	0.379073690876905	-	1.32017162498375	0.40072549505179	0.299707422573409	0.363754488219233	-	0.942966843735847	-0.0847210506241333	0.792334822468135	0.826381173563532	-	5.90089661678578	2.5609341826628	0.00496353654768512	0.0114584822974887	Upregulated
TRIM33	Q9UPN9	E3 ubiquitin-protein ligase TRIM33	1	28412.3596762455	25110.9833372242	25805.6073368136	56476.0009137551	56917.3752561819	48590.4775835627	33382.9207150492	29844.7951414834	38710.1611458278	9360.54124957691	10817.8418229437	10332.8855698235	26442.9834500944	32714.7777109116	1.23718179428028	0.307057508750929	0.997869493850541	0.997869493850541	-	2.04192609429782	1.02993065009447	7.19565863179864e-07	5.49599443773586e-06	Upregulated	1.28500221611714	0.361770847495765	0.0100908876988072	0.0190223968109429	-	0.384617072425882	-1.37850529227845	2.0018733051814e-07	4.03104488270618e-06	Downregulated
TSPAN2	O60636	Tetraspanin-2 (Tspan-2)	1	181.967015689133	434.963093501564	235.886817902939	224.260963452782	284.489891090765	218.956000256082	498.608620223198	581.858213542939	396.584550711206	961.763766191879	532.837509962278	462.338156417392	284.272309031212	462.410852427613	1.62664754088603	0.701901684261003	0.153575124525923	0.251976963574015	-	0.862971518518172	-0.212615149354107	0.760081668072402	0.797581584635877	-	1.73196771493628	0.792412037492212	0.0488364006802725	0.0746018120736576	-	2.29467705248384	1.19829112637792	0.0212085196499558	0.0391473925205433	Upregulated
TTLL9	Q3SXZ7	Probable tubulin polyglutamylase TTLL9	1	66347.51125353	64100.2378895103	68722.944955866	186705.758830206	190593.858854495	190740.630428698	91829.8467613079	71499.111522043	103437.141948874	39755.7428599907	30042.0221343778	33269.7915129242	66390.2313663021	104208.211650324	1.5696316989071	0.650426082369514	0.592459592774887	0.715148772750068	-	2.85202725573329	1.51198776913221	3.84895797317164e-10	2.84181397019172e-08	Upregulated	1.33938429767058	0.421569959764482	0.0143140115957302	0.0260950910983889	-	0.517483543317424	-0.950415111216177	1.056690608176e-05	7.67399900691753e-05	Downregulated
TTR	P02766	Transthyretin (ATTR)	6	14084.0803388319	14291.2578325343	12320.6205018365	18518.5245435502	17871.1377039744	17405.7040496275	27891.3839561006	28405.7222836524	27613.7836942748	17401.1083595767	18229.7961634226	18747.4177941659	13565.3195577342	21342.7309498161	1.57333049612146	0.653821757233423	0.0049626856518897	0.0154120642483853	Upregulated	1.32188472887788	0.402596376295735	0.000470346196144496	0.00122566685230595	-	2.06189736449878	1.0439725211571	1.53029006277761e-06	2.07160858763064e-05	Upregulated	1.33620939498772	0.418146107691375	0.000880728695115637	0.00267234802696046	-
TUBA1B;TUBA1C;TUBA1A;TUBA8;TUBA3E	P68363;P0DPH8;P0DPH7;Q9BQE3;Q71U36;Q9NY65;Q6PEY2	Tubulin alpha-1B chain; 3D chain; 3C chain; 1C chain; 1A chain; 8 chain; 3E chain	9	11031.5928565613	10664.3098220048	9902.79153699543	15083.345252798	14213.7184222999	14432.3379759304	14086.2614619929	14401.5112567833	13782.6954223335	12602.2168703566	12593.676914424	12908.8846647145	10532.8980718538	13789.4053601815	1.30917486014886	0.38865780394597	0.000506140925197303	0.00231155082332377	-	1.38389901027913	0.468738666467793	8.86424508831164e-05	0.000299760349169623	-	1.33772832044093	0.419785148452788	0.000464360484480435	0.00143854331905477	-	1.20589724972652	0.270106985492389	0.00746590987930955	0.0162056539165961	-
TUBA4A	P68366	Tubulin alpha-4A chain	9	2271.53520863189	1595.45548859909	1801.1428199069	2069.81731137245	2490.93888732073	2034.69421647201	1442.5360359276	1699.01835272677	1358.08869431181	1287.17768066338	1487.54023317296	1554.59955082308	1889.37783904596	1713.82344031009	0.907083487956797	-0.140692752382655	0.452371150171398	0.572572627216941	-	1.16360180917113	0.218597444658621	0.192544333835669	0.251613981974045	-	0.793849169106776	-0.333063172723889	0.100852630096238	0.144121661718172	-	0.763799485592482	-0.388734146560118	0.0835572032611844	0.125053517042921	-
TUBB;TUBB4B;TUBB4A;TUBB2B;TUBB2A	P07437;P68371;P04350;Q9BVA1;Q13885	Tubulin beta chain; 4B chain; 4A chain; 2B chain; 2A chain	4	6108.26971293472	6134.37923263803	4614.75151884102	6190.26098835897	5864.65852760189	6693.01872869035	7400.21719257551	7174.04776324919	6667.81393138276	5219.89773378224	6084.77507785125	5286.58292709542	5619.13348813792	6286.80809673195	1.11882163148526	0.16198005250453	0.237458455917956	0.355385459363698	-	1.11214883245067	0.153349868520513	0.219758250658733	0.280616595073102	-	1.26010406717511	0.333542885310635	0.0292070286962331	0.0470498680452046	-	0.984211994830004	-0.0229589958382158	0.922838920359516	0.931247475442519	-
TUBB1	Q9H4B7	Tubulin beta-1 chain	4	3177.10649503883	2650.53588723267	2375.11515111972	2223.71393408879	2334.82865162875	2201.30063037764	3149.0229227463	2886.02536531576	3768.052604779	2691.97624534969	3093.09834703363	2793.22358318619	2734.25251113041	2793.47136494508	1.02165815102066	0.0309125482048845	0.903840728777289	0.942121041996091	-	0.824093993828012	-0.279119198381872	0.0701000692771662	0.100175260289628	-	1.19509821580551	0.257129186936539	0.132382031368926	0.179982707033895	-	1.04578224342845	0.0645824796622848	0.650309340032825	0.706095680476818	-
UBA52;RPS27A;UBB;UBC	P62987;P62979;P0CG47;P0CG48	Ubiquitin-ribosomal protein eL40 fusion protein; eS31; Polyubiquitin-B; C	4	2518.73824251355	2031.31789756788	2076.46785231944	4029.21287330431	3327.02306724859	3494.75694476259	3653.60741155227	3685.85127701973	2910.77842215276	3428.33863041681	2829.54131690112	3925.87428781964	2208.84133080029	3476.10935901976	1.57372524252809	0.654183681986932	0.000244783662930348	0.00130649593588126	Upregulated	1.63750903154642	0.711502863737908	0.000452537492360805	0.00118623733204637	Upregulated	1.54684976957444	0.629333088697505	0.00298039904056198	0.0066347576631606	Upregulated	1.53681692646341	0.61994531401089	0.00692910313313768	0.0151211462462068	Upregulated
UGP2	Q16851	UTP--glucose-1-phosphate uridylyltransferase	3	4529.98832805405	5419.29246792362	4636.06475104553	3229.02424650919	3361.5066904111	3666.02956217981	2167.90122131436	2249.01789856407	2380.41338315351	4912.22260221414	3652.04800895821	4259.76665985383	4861.78184900773	3319.77003035091	0.682829903408452	-0.550401854690414	0.026042216232038	0.0604015800565069	-	0.703209976481731	-0.507972556660566	0.00114193870394439	0.00260762291673899	-	0.466038496045041	-1.10147896455842	1.55534727943962e-05	0.000101326300704669	Downregulated	0.879241237698582	-0.185669042508253	0.218861853617508	0.290286829798072	-
VCAM1	P19320	Vascular cell adhesion protein 1 (V-CAM 1)	2	1585.45230785489	1593.88386933598	1234.50783092843	1070.92858464813	989.536303001059	1020.98062736388	636.166852661351	549.742420427541	673.319576010815	1073.03694848956	1340.08746832787	1275.79108675427	1471.28133603977	958.843318631608	0.651706301945295	-0.617706149125524	0.0280294584563795	0.0640054128668873	-	0.698131947876892	-0.518428361378918	0.011115041913586	0.0193856833374748	-	0.421226678079162	-1.24733128360999	0.000182568990807772	0.000668413743205313	Downregulated	0.83576027987983	-0.258838899737544	0.22524771561892	0.294350259643603	-
VCAN	P13611	Versican core protein (Chondroitin sulfate proteoglycan core protein 2)	2	4547.33420930251	4728.4784896061	4704.19721465016	2374.21523563249	2240.35789233977	2359.64556921358	2188.55360995047	2751.32482807555	1903.177515213	2778.06151532211	3266.71545335194	2426.69198177262	4660.00330451959	2476.5270667635	0.531443199699365	-0.912012589191251	2.59262272092757e-05	0.000216704125541681	Downregulated	0.498870797682465	-1.00326187387084	2.4563325440895e-06	1.43178331188375e-05	Downregulated	0.489488633810064	-1.03065273482599	0.000139262024565182	0.000550831043592638	Downregulated	0.605970167605565	-0.722681324467874	0.00077743620885583	0.00240842126239953	Downregulated
VCL	P18206	Vinculin (Metavinculin) (MV)	11	9955.95441042791	10320.2998277465	9503.60517972218	14730.5270961629	16495.3848215531	13978.7217984922	14066.9414855268	13557.9740254207	14456.0767764502	12149.1822677744	10903.6065858845	13384.5840716268	9926.61980596554	13746.999880988	1.38486213330408	0.469742359307915	0.00125772145476773	0.00511165692167068	-	1.51795994339187	0.602133720771573	4.73919007866795e-05	0.000174955100404159	Upregulated	1.4130688696975	0.498831780993705	0.000133407690782448	0.00053242889204166	-	1.22355758682286	0.291082003557595	0.0170184699387924	0.0329221929383626	-
VCP	P55072	Transitional endoplasmic reticulum ATPase (TER ATPase)	5	1015.84845322674	909.007119345762	1402.82995575678	2585.90612961353	2393.95369717615	2387.33680972498	1998.75149632382	1622.95899764717	1932.21322497767	1722.71987232688	1519.1844732925	1591.12770966043	1109.2285094431	1972.68360119368	1.77842850629948	0.830602978515376	0.0010444284617217	0.00428409081983993	Upregulated	2.21391011073497	1.14659664694804	0.000131785351961093	0.000425472264522993	Upregulated	1.6690049800881	0.738988259516377	0.00557398750587207	0.0115042837868872	Upregulated	1.45237042807537	0.538409460627133	0.0291958245540611	0.0515288855675261	-
VPS11	Q9H270	Vacuolar protein sorting-associated protein 11 homolog (hVPS11)	1	1179.90754235322	1265.93931643398	1207.25484548658	2633.73587134983	2923.63651712873	2678.70679621101	4983.42137789184	5074.32848970505	4864.51102067942	1188.62888675556	620.968197398006	647.159528907366	1217.70056809126	2846.12185400298	2.33729204747293	1.2248380118771	0.212314136317282	0.327718335848627	-	2.25454417955408	1.17283578098856	5.83958745333928e-06	3.00806656026663e-05	Upregulated	4.08481944831119	2.03027231171668	1.0425388255259e-07	2.88652937317484e-06	Upregulated	0.672512514553525	-0.572366980353682	0.0523421348372161	0.0827733531962351	-
VTN	P04004	Vitronectin (VN)	10	86608.2757866451	85720.4802190076	82353.8051424068	48990.7939546836	45827.2983653532	44366.4159784804	52746.2005766091	51051.8353887584	53847.856357179	58946.6712265697	63655.5464658648	58920.059094985	84894.1870493532	53150.2974898315	0.626076994634893	-0.675588004906167	3.56857788438012e-05	0.000267123835299856	Downregulated	0.546501918588774	-0.871701534152761	1.29810014173352e-07	1.55421179131879e-06	Downregulated	0.618989740058799	-0.692012598354064	2.29561161287125e-06	2.42132367738563e-05	Downregulated	0.712739325257106	-0.488553567899107	2.09885594389651e-05	0.000125647727452183	-
VWF	P04275	von Willebrand factor (vWF)	41	473852.652049361	503398.381191816	477582.365074733	199755.601945912	188855.309520051	180429.085619479	276075.801638755	292923.902289097	296370.16661919	356311.859855545	351270.201480895	366503.823346015	484944.466105303	278721.750257215	0.57474983165741	-0.798993956505117	0.00245725986582214	0.00892267311933777	Downregulated	0.391137567878324	-1.3542519845674	3.26521810013638e-09	1.03320829882887e-07	Downregulated	0.594824033836988	-0.749465154294381	1.86402394647337e-06	2.28994148378076e-05	Downregulated	0.738287893256918	-0.437744594072173	2.37110504487885e-05	0.000140053271317511	-
WARS	P23381	Tryptophan--tRNA ligase, cytoplasmic	3	27626.4652800165	28792.0649001497	27093.1362003164	3889.04515793821	3957.57048495152	3069.13798839392	4184.04069645761	3082.51894457809	4391.18776611146	11318.908679101	11918.8665382629	10698.167158197	27837.2221268275	6278.82704599908	0.225555086545363	-2.14844827391089	0.000149636162748133	0.000839098988574971	Downregulated	0.130709326066505	-2.93556601427511	1.32797947665397e-09	5.34813552870646e-08	Downregulated	0.139594237696491	-2.84068870504664	7.91278735641975e-08	2.88652937317484e-06	Downregulated	0.406361695873094	-1.29916367648384	7.62301263891516e-08	2.41213899931387e-06	Downregulated
WDR1	O75083	WD repeat-containing protein 1 (Actin-interacting protein 1)	7	4829.81043186818	5609.37108657848	5874.67799965271	6949.04145911386	7044.57316681268	7451.31504689356	7209.01604617029	9296.32771790745	6811.85988159824	8076.36351013983	8011.95975099178	6555.34616275778	5437.95317269979	7489.53363804283	1.37727071201029	0.461812158956619	0.00157435293616307	0.00622712813143072	-	1.31452214903702	0.394538450846538	0.00240783858096823	0.00498445089424731	-	1.42928800016984	0.515296647401488	0.00765581187204004	0.015140735086222	-	1.38800198682399	0.473009633030775	0.00565690091993108	0.0128513185001511	-
YTHDC2	Q9H6S0	3'-5' RNA helicase YTHDC2	1	8146.65302053984	7800.03371498931	6693.14105603135	9341.56190454666	7926.20446566769	8271.41943784045	11420.7709157654	11064.6869875879	11197.2816911607	12067.8795128005	13234.0422133796	12941.8016747695	7546.6092638535	10829.5165337243	1.43501752311401	0.521068353873315	0.00860955858638559	0.0238377153360551	-	1.12806449073677	0.173849548061648	0.115564959144476	0.1578069033745	-	1.48776483216317	0.573146500716884	0.000317986293715352	0.00105491814633194	-	1.68922324644208	0.756360006203988	5.86478732894276e-05	0.000288677865191294	Upregulated
YWHAE	P62258	14-3-3 protein epsilon (14-3-3E)	4	569.613545064593	413.423178378848	647.337018625028	871.859428069731	842.980904560362	953.129438596986	1438.60542002589	536.546080849391	959.969987304529	817.433260525997	541.709726818224	675.937606896336	543.457914022823	848.685761516383	1.56164026618764	0.643062157731858	0.0465800732090597	0.0964251048206236	-	1.63641605748765	0.710539598989874	0.00956301756673456	0.0169456671282536	Upregulated	1.80027524514471	0.848217497914796	0.0795065454203273	0.115479998758049	-	1.24822949593057	0.319883208400635	0.2828375941204	0.35697166437418	-
YWHAZ	P63104	14-3-3 protein zeta/delta (Protein kinase C inhibitor protein 1)	10	8631.07793875796	8331.67758682644	8052.55840356826	18157.5871406327	17089.5089122907	17901.3925538095	15936.3157601367	18420.1325802363	17307.1363629168	12879.4578155708	15198.4554043078	14266.8154972346	8338.43797638422	16350.7557807929	1.96088953675746	0.971508266146639	1.58305083973641e-06	2.6972750846278e-05	Upregulated	2.12463808198681	1.08721710864252	7.60487443350557e-08	1.02089678001302e-06	Upregulated	2.06527828711682	1.04633619152031	2.09025341955454e-06	2.31495566215665e-05	Upregulated	1.69275224116876	0.759370829350395	2.62468172199705e-05	0.000152991316163775	Upregulated
ZNF648	Q5T619	Zinc finger protein 648	1	6265.83620963859	5936.6171420302	5819.29853564588	957.111514034898	867.909690471598	834.561972318869	682.794616552992	978.486599644489	583.144134124668	289.747946558688	819.949406022138	427.08778868766	6007.25062910489	715.643740935111	0.119129995586974	-3.06939138163407	4.0388815316079e-07	1.27801751321593e-05	Downregulated	0.14757628411794	-2.7604671996035	3.75439013274269e-09	1.0675884773395e-07	Downregulated	0.124539798592055	-3.00532124370936	6.89612617449144e-07	1.15438398729976e-05	Downregulated	0.0852739040509271	-3.55175188148343	5.03472986592214e-06	4.2892025588529e-05	Downregulated

## Sheet: S2 Table
S2 Table. Extracellular vesicle protein content characterization based on MISEV2023 guidelines. Each line represents an identified protein. The presence of each individual protein shown in the lines indicates its detection in the sample as at least 2 unique peptides. In addition, TMT intensity values for each patient group are shown to facilitate comparison across conditions.
		TMT INTENSITY
Uniprot Accession	EV marker protein	VL_1	VL_2	VL_3	VL_Tx1M_1	VL_Tx1M_2	VL_Tx1M_3	VL_Tx3M_4	VL_Tx3M_5	VL_Tx3M_6	VL_Tx6M_7	VL_Tx6M_8	VL_Tx6M_9
Category 1: Transmembrane or GPI-anchored proteins associated with plasma membrane and /or endosomes.
1a: multi-pass transmembrane proteins
P60033	CD81 antigen (CD81)	988.230709339535	1067.82797710102	1457.24857732817	1866.02422968429	2104.79414878212	1615.57734696375	2818.51808396014	2008.56416860142	2534.54975732976	1807.35589533007	2029.47611453849	2357.3857032181
P21926	CD9 antigen (CD9)	8926.05482434626	8818.53030966497	8986.49725082553	16743.3620608989	18027.7508258375	17079.0698038161	37955.7592827335	30792.84141036	38997.4293381803	18725.7200894554	20566.146602155	17932.1315113703
Q14344	Guanine nucleotide-binding protein subunit alpha-13 (GNA13)	627.688330719347	554.912568149265	632.234322526002	1149.68527358738	1031.85058225673	1387.69832629116	1436.9399048133	1174.48251682343	1038.59292339069	1034.28408453228	1236.56087517153	947.218214657227
P04899	Guanine nucleotide-binding protein G(i) subunit alpha-2 (GNAI2)	1858.33499833342	2127.62323352392	2994.4217754233	2740.83611094763	2502.28974661172	2816.6275327913	2655.43083434342	2846.12945496321	2816.15495664309	2693.280567622	2089.32008705703	3215.17242937582
P63096	Guanine nucleotide-binding protein G(i) subunit alpha-1 (GNAI1)	1858.33499833342	2127.62323352392	2994.4217754233	2740.83611094763	2502.28974661172	2816.6275327913	2655.43083434342	2846.12945496321	2816.15495664309	2693.280567622	2089.32008705703	3215.17242937582
P09471	Guanine nucleotide-binding protein G(o) subunit alpha (GNAO1)	1858.33499833342	2127.62323352392	2994.4217754233	2740.83611094763	2502.28974661172	2816.6275327913	2655.43083434342	2846.12945496321	2816.15495664309	2693.280567622	2089.32008705703	3215.17242937582
P08754	Guanine nucleotide-binding protein G(i) subunit alpha-3 (GNAI3)	1858.33499833342	2127.62323352392	2994.4217754233	2740.83611094763	2502.28974661172	2816.6275327913	2655.43083434342	2846.12945496321	2816.15495664309	2693.280567622	2089.32008705703	3215.17242937582
Q658P3	Metalloreductase STEAP3 (STEAP3)	1678.67430651978	2375.58982836995	1857.39577703688	3133.14332904707	3916.90854597239	3001.21030448749	3256.21548182853	2995.09630526087	3056.78067905451	3361.38342043826	3822.88167469427	2913.78039638322
1b: single-pass transmembrane proteins
P01889	HLA class I histocompatibility antigen, B alpha chain (HLA-B)	523.506448427629	635.807304108716	893.583464968362	421.912942498256	422.618354121122	300.266371213864	565.742207412236	534.804263557492	425.136331979793	570.278682393057	595.569302084907	485.782845435434
P17693	HLA class I histocompatibility antigen, alpha chain G (HLA G)	523.506448427629	635.807304108716	893.583464968362	421.912942498256	422.618354121122	300.266371213864	565.742207412236	534.804263557492	425.136331979793	570.278682393057	595.569302084907	485.782845435434
P13747	HLA class I histocompatibility antigen, alpha chain E (HLA E)	523.506448427629	635.807304108716	893.583464968362	421.912942498256	422.618354121122	300.266371213864	565.742207412236	534.804263557492	425.136331979793	570.278682393057	595.569302084907	485.782845435434
P01893	Putative HLA class I histocompatibility antigen, alpha chain H (HLA H)	523.506448427629	635.807304108716	893.583464968362	421.912942498256	422.618354121122	300.266371213864	565.742207412236	534.804263557492	425.136331979793	570.278682393057	595.569302084907	485.782845435434
P04439	HLA class I histocompatibility antigen, A alpha chain (HLA-A)	523.506448427629	635.807304108716	893.583464968362	421.912942498256	422.618354121122	300.266371213864	565.742207412236	534.804263557492	425.136331979793	570.278682393057	595.569302084907	485.782845435434
P08514	Integrin alpha-IIb (ITGA2B)	10650.7587040114	10524.6103319506	11362.3985457561	34797.6133397557	33309.0247485437	33659.3912978688	29420.9931273424	32083.4450799767	32965.8269338751	18831.5151182093	18233.2754641504	20472.4357894507
P13612	Integrin alpha-4 (ITGA4)	15199.4495744171	14869.2644726331	14273.7511251691	17215.7545718747	15513.3199702373	15578.2351661538	10542.0450896034	9786.52487005622	10850.294663122	33151.5244211973	34725.1609140261	31947.5554972148
P23229	Integrin alpha-6 (CD49 antigen-like family member F) (ITGA6)	3243.87360219072	3662.22213176819	3151.91258552477	6492.00170474477	6316.32215014927	6081.74606867202	7139.06440724155	6703.01060131133	7731.63291467537	5715.97497135059	6930.24515471197	6190.48124539762
P05556	Integrin beta-1 (Fibronectin receptor subunit beta) (ITGB1)	8241.71620213056	7170.33826357046	7945.99224254564	14675.9067120813	14921.3511059474	15274.5494622027	15814.4000465752	16854.1558911384	16050.9815433107	13735.0932262057	13188.1154437724	12943.1905781473
P05106	Integrin beta-3 (Platelet membrane glycoprotein IIIa) (ITGB3)	12088.8194734366	11164.608620761	11990.440101291	42138.8882056391	42776.9345331022	40940.9636301358	45903.5978772084	38052.9017703567	45784.7839044453	22563.3260639835	24537.7683829636	21926.6176260556
P18084	Integrin beta-5 (ITGB5)	508.176177961115	499.844775413565	266.834679255655	679.890921421936	598.65725036577	574.493796930262	756.410388949426	586.569414599124	834.107392920393	538.308294251784	787.070014144222	390.462406613859
P02786	Transferrin receptor protein 1 (TFR1)	39464.3024493553	39854.5182688086	35836.80236291	33764.9928352945	32130.834290491	34603.3413197217	29437.6482794683	32595.2075890727	29336.363213292	54123.5773129634	53866.533868138	52554.7149143166
P11279	Lysosome-associated membrane glycoprotein 1 (LAMP-1)	2078.50171451497	1969.58818540022	2161.63343182522	3850.58945509158	4701.48281380124	4560.25774333541	2599.80262624295	2225.62778064428	2278.68543546738	1808.8051422993	2605.30038499301	3226.28365639858
O00560	Syntenin-1 (SDCB1)	872.265256322607	1105.45952723434	867.003069231326	1358.42371437482	1423.45522779606	1145.74419994427	944.680228580488	1520.10883374456	1167.29731064541	1266.69982098812	1192.30416991363	1328.73608351776
1c:GPI- or lipid-anchored proteins
P21589	5'-nucleotidase (5'-NT) (NT5E)	1108.19831261099	759.877913713013	573.596729169867	810.374590313036	750.234326429508	379.064014448114	293.696952587947	203.021246922931	125.944965191979	151.431815815122	196.023803005483	362.073221570686
P13987	CD59 glycoprotein (1F5 antigen) (CD59)	1962.31338145966	2271.95026918606	2121.97684403484	6764.21788919458	6560.50930666884	5741.41919288406	2067.83706734202	2026.14822888154	2342.31688452611	1925.32459862561	2311.12550845567	3227.11699842529
Category 2: Cytosolic proteins recovered in EVs
2a: with lipid or membrane protein-binding ability
Q8WUM4	Programmed cell death 6-interacting protein (PDCD6)	3265.96779730048	3252.37875282198	3060.4578555324	4971.7097440309	4696.45395209004	4971.11313777397	5298.93657976471	5850.93017085037	5271.31984791414	4524.11426385363	4812.91669679598	4614.21480188014
Q9H270	Vacuolar protein sorting-associated protein 11 homolog (VPS11)	1179.90754235322	1265.93931643398	1207.25484548658	2633.73587134983	2923.63651712873	2678.70679621101	4983.42137789184	5074.32848970505	4864.51102067942	1188.62888675556	620.968197398006	647.159528907366
Q14254	Flotillin-2 (Epidermal surface antigen) (FLOT2)	708.361214179355	626.159308076854	631.57920268365	1201.57463846488	1477.19220722432	1050.20177066597	767.136306918499	1170.91593855906	511.059380911044	453.817195945519	684.535021695311	830.258661208811
O00560	Syntenin-1 (Melanoma differentiation-associated protein 9) (SDCBP)	872.265256322607	1105.45952723434	867.003069231326	1358.42371437482	1423.45522779606	1145.74419994427	944.680228580488	1520.10883374456	1167.29731064541	1266.69982098812	1192.30416991363	1328.73608351776
2b: promiscuous incorporation into Evs (and possibly NVEPs)
P11142	Heat shock cognate 71 kDa protein (Heat shock 70 kDa protein 8) (HSPA8)	6179.97894267694	6232.25618785719	5865.41897254746	6586.62782959961	6138.94701350707	6320.7933797166	5971.27176078263	5868.09951272767	6150.52525812858	8407.5164426095	9997.24874628693	7564.94002811407
P08238	Heat shock protein HSP 90-beta (HSP90AB1) (Heat shock 84 kDa)	8714.6095009712	8863.05952211971	7789.20022694269	3817.96484730231	3231.11549032783	3531.62760201811	3345.08737357228	3043.36952735065	3204.32738860333	3772.53478560957	5082.56250320217	4211.43282230479
P68133	Actin, alpha skeletal muscle (ACTA1)	8207.02443963364	9335.41842286514	9033.66587947488	10503.3522362278	9620.21245352634	9753.89524201458	10742.5731211991	12588.3623995969	11988.0414464537	12887.2837492046	14335.4148587716	12352.0733005361
P68032	Actin, alpha cardiac muscle 1 (ACTC1)	8207.02443963364	9335.41842286514	9033.66587947488	10503.3522362278	9620.21245352634	9753.89524201458	10742.5731211991	12588.3623995969	11988.0414464537	12887.2837492046	14335.4148587716	12352.0733005361
P63267	Actin, gamma-enteric smooth muscle (ACTG2)	8207.02443963364	9335.41842286514	9033.66587947488	10503.3522362278	9620.21245352634	9753.89524201458	10742.5731211991	12588.3623995969	11988.0414464537	12887.2837492046	14335.4148587716	12352.0733005361
P62736	Actin, aortic smooth muscle (ACTA2)	8207.02443963364	9335.41842286514	9033.66587947488	10503.3522362278	9620.21245352634	9753.89524201458	10742.5731211991	12588.3623995969	11988.0414464537	12887.2837492046	14335.4148587716	12352.0733005361
P63261	Actin, cytoplasmic 2 (ACTG1)	117186.448009835	116928.47317528	108627.604793221	165972.156278158	169709.714576695	156532.004028974	165319.040001586	160155.952806099	157915.134986052	175054.541413614	157215.682687359	151682.137894567
P60709	Actin, cytoplasmic 1 (ACTB)	117186.448009835	116928.47317528	108627.604793221	165972.156278158	169709.714576695	156532.004028974	165319.040001586	160155.952806099	157915.134986052	175054.541413614	157215.682687359	151682.137894567
P68363	Tubulin alpha-1B chain (TUBA1B)	11031.5928565613	10664.3098220048	9902.79153699543	15083.345252798	14213.7184222999	14432.3379759304	14086.2614619929	14401.5112567833	13782.6954223335	12602.2168703566	12593.676914424	12908.8846647145
P0DPH8	Tubulin alpha-3D chain (TUBA3D)	11031.5928565613	10664.3098220048	9902.79153699543	15083.345252798	14213.7184222999	14432.3379759304	14086.2614619929	14401.5112567833	13782.6954223335	12602.2168703566	12593.676914424	12908.8846647145
P0DPH7	Tubulin alpha-3C chain (TUBA3C)	11031.5928565613	10664.3098220048	9902.79153699543	15083.345252798	14213.7184222999	14432.3379759304	14086.2614619929	14401.5112567833	13782.6954223335	12602.2168703566	12593.676914424	12908.8846647145
Q9BQE3	Tubulin alpha-1C chain (TUBA1C)	11031.5928565613	10664.3098220048	9902.79153699543	15083.345252798	14213.7184222999	14432.3379759304	14086.2614619929	14401.5112567833	13782.6954223335	12602.2168703566	12593.676914424	12908.8846647145
Q71U36	Tubulin alpha-1A chain (TUBA1A)	11031.5928565613	10664.3098220048	9902.79153699543	15083.345252798	14213.7184222999	14432.3379759304	14086.2614619929	14401.5112567833	13782.6954223335	12602.2168703566	12593.676914424	12908.8846647145
Q9NY65	Tubulin alpha-8 chain (TUBA8)	11031.5928565613	10664.3098220048	9902.79153699543	15083.345252798	14213.7184222999	14432.3379759304	14086.2614619929	14401.5112567833	13782.6954223335	12602.2168703566	12593.676914424	12908.8846647145
Q6PEY2	Tubulin alpha-3E chain (TUBA3E)	11031.5928565613	10664.3098220048	9902.79153699543	15083.345252798	14213.7184222999	14432.3379759304	14086.2614619929	14401.5112567833	13782.6954223335	12602.2168703566	12593.676914424	12908.8846647145
P68366	Tubulin alpha-4A chain (TUBA4A)	2271.53520863189	1595.45548859909	1801.1428199069	2069.81731137245	2490.93888732073	2034.69421647201	1442.5360359276	1699.01835272677	1358.08869431181	1287.17768066338	1487.54023317296	1554.59955082308
P07437	Tubulin beta chain (Tubulin beta-5 chain) (TUBB)	6108.26971293472	6134.37923263803	4614.75151884102	6190.26098835897	5864.65852760189	6693.01872869035	7400.21719257551	7174.04776324919	6667.81393138276	5219.89773378224	6084.77507785125	5286.58292709542
P68371	Tubulin beta-4B chain (Tubulin beta-2 chain) (TUBB4B)	6108.26971293472	6134.37923263803	4614.75151884102	6190.26098835897	5864.65852760189	6693.01872869035	7400.21719257551	7174.04776324919	6667.81393138276	5219.89773378224	6084.77507785125	5286.58292709542
P04350	Tubulin beta-4A chain (Tubulin 5 beta) (TUBB4A)	6108.26971293472	6134.37923263803	4614.75151884102	6190.26098835897	5864.65852760189	6693.01872869035	7400.21719257551	7174.04776324919	6667.81393138276	5219.89773378224	6084.77507785125	5286.58292709542
Q9BVA1	Tubulin beta-2B chain (TUBB2B)	6108.26971293472	6134.37923263803	4614.75151884102	6190.26098835897	5864.65852760189	6693.01872869035	7400.21719257551	7174.04776324919	6667.81393138276	5219.89773378224	6084.77507785125	5286.58292709542
Q13885	Tubulin beta-2A chain (Tubulin beta class IIa) (TUBB2A)	6108.26971293472	6134.37923263803	4614.75151884102	6190.26098835897	5864.65852760189	6693.01872869035	7400.21719257551	7174.04776324919	6667.81393138276	5219.89773378224	6084.77507785125	5286.58292709542
Q9H4B7	Tubulin beta-1 chain (TUBB1)	3177.10649503883	2650.53588723267	2375.11515111972	2223.71393408879	2334.82865162875	2201.30063037764	3149.0229227463	2886.02536531576	3768.052604779	2691.97624534969	3093.09834703363	2793.22358318619
Category 3: Major components of non-EV co-isolated structures (NVEPs)
3a: lipoproteins
P02647	Apolipoprotein A-I (APOA1)	1870932.56572057	1754538.28289819	1723751.32919703	2848305.40719463	2688788.67521567	2618352.13111848	2566558.94259967	2505562.70255664	2912734.72883903	2936174.35966539	2893734.41532944	3024337.10525977
P02652	Apolipoprotein A-II (APOA2)	70647.1579071282	64480.0458780949	61866.8974323697	113005.145984995	100368.895667401	102335.197668944	85614.1439879258	85315.8698308316	94304.2786292789	99869.0578967927	99704.5813068269	101574.670732015
P06727	Apolipoprotein A-IV (APOA4)	346811.030168195	350523.48298199	318720.170769947	317743.012695105	304878.333285603	298988.902383642	246163.148420656	223524.924759001	264461.774931	255661.657842335	260669.210528413	263224.968169383
Q6Q788	Apolipoprotein A-V (APOA5)	3030.39328716081	3746.39107452579	3719.77046487563	3952.30146761106	3972.58522920354	4231.94060445433	3485.25713386377	3489.3576977574	3296.78862040712	2842.55300545296	2597.6459233918	2661.4166526286
P04114	Apolipoprotein B-100 (APOB)	9437612.96462899	9431461.82227731	8650901.19291659	6577844.28134866	6376812.17244684	5990869.84290531	10483418.9541203	11038974.4466123	11175659.3541019	7632604.08816079	7004180.29517819	7877165.50745386
P02654	Apolipoprotein C-I (APOC1)	110160.881582387	111794.516915792	105046.282988363	150759.64119814	121720.005675526	127593.89274316	164386.351482536	229795.467009838	218787.161982044	118857.091687679	106381.359403517	140154.239858445
P02655	Apolipoprotein C-II (APOC2)	60050.6656472461	63046.3798614148	57924.8229676558	37919.094478688	34911.0764079689	34265.2328029802	52982.7037367967	55450.3387692066	52466.0860556123	40003.5640917295	33396.0680359981	39455.9671578505
P02656	Apolipoprotein C-III (APOC3)	66446.3537053368	65270.2211187133	56970.094984068	51308.4697116587	43182.1171052618	44693.0502242917	71757.0574191851	91370.7585121953	83499.2879104705	52051.1541469607	48762.3997004233	52336.6570839948
P55056	Apolipoprotein C-IV (APOC4)	84177.9143245708	81725.9479252732	73195.2297463233	34528.9400991382	32874.3874149328	30415.2324302205	81297.1285568951	79351.3897612855	79635.0673875348	48364.2698572327	43047.6482549759	45801.8666912291
P05090	Apolipoprotein D (APOD)	67321.400116921	64387.4949659341	60581.1155551131	109941.975796636	148638.784006766	125559.122031548	166138.47348618	68678.1969459721	115092.611258661	53193.160758716	68824.0476970441	59981.1812756594
P02649	Apolipoprotein E (APOE)	453803.139030892	461235.328849863	416935.737535385	165093.801453062	158071.491759346	153632.838240625	83309.0709337025	81456.5003740665	88875.0127573257	133919.115438914	131681.094645874	133795.840194665
Q13790	Apolipoprotein F (APOF) (Lipid transfer inhibitor protein) (LTIP)	3591.95407953408	3273.59561287395	4159.83630031166	2225.63302866463	1589.04845985773	2086.94039677391	1126.3546279697	1519.19645325832	2320.59158395752	3181.38694685956	3078.48528397678	3286.42317265932
O14791	Apolipoprotein L1 (Apolipoprotein L) (APOL1)	236417.578110969	238720.234848069	218617.858858535	196943.39027901	191111.113201932	182792.785431088	158277.241682759	142804.13483156	146898.039437048	176097.999231462	198998.605127771	190501.987305364
O95445	Apolipoprotein M (APOM)	30406.6514979956	27259.7361186188	22903.863181755	43613.6385758418	39914.0754017974	37722.8131099292	62215.6538693052	58932.3144793935	56020.3864140387	36241.3189596015	29833.2640907085	31383.6607258093
3b: protein and protein/nucleic acid aggregates
P01876	Immunoglobulin heavy constant alpha 1 (IGHA1)	192432.687056918	193789.38635942	184595.301712379	156996.698569617	157252.505709236	151116.148149947	131009.426622252	129848.331927053	133811.377340988	147489.864058809	141522.296754518	148084.878145946
P01877	Immunoglobulin heavy constant alpha 2 (IGHA2)	12205.1047108565	10669.5485528818	10585.863159288	9101.67508256676	8469.32153047733	8818.35968551048	9847.19214291128	8096.79620955291	9005.3944944579	14646.0898710654	15069.547312342	15126.5466881213
P01880	Immunoglobulin heavy constant delta (IGHD)	2772.62767754685	1734.45648120292	2084.50398905229	2822.98812105951	2254.6542277759	1746.46053070688	2216.33440369645	2360.99186732901	2161.71888833029	1946.91837846717	1693.02773415812	1755.29608892184
P01857	Immunoglobulin heavy constant gamma 1 (IGHG1)	446884.167404412	431068.970216306	381375.832492509	316318.454029194	315094.106647498	295714.910411575	305868.537761547	307820.587318863	327434.257526989	557989.068093964	566377.968978482	522672.119151025
P01859	Immunoglobulin heavy constant gamma 2 (IGHG2)	45953.9877410271	45578.7048737753	43270.2288407994	46986.07823623	44629.7108692717	47528.725046827	48190.0171610506	45417.4711678674	48573.0357499315	41402.087417039	44018.3731580382	44525.4644869886
P01860	Immunoglobulin heavy constant gamma 3 (IGHG3)	58522.4838188205	54574.4789114465	50392.6917668521	46412.5642033734	46979.626106034	43548.682936859	34839.913423022	34581.7087386434	36697.224529164	45307.807999121	44068.8230185916	46718.5429206075
P01861	Immunoglobulin heavy constant gamma 4 (IGHG4)	91778.1236336019	88735.3698387376	83887.659066634	55205.7079272092	52054.4659814511	51042.146805636	67992.993038734	67978.9817187955	67423.5951248069	38339.8285710504	35608.9032988928	38654.5699088333
P01871	Immunoglobulin heavy constant mu (IGHM)	1203067.68547267	1143614.95045536	1081122.43850571	1356578.43112882	1348237.82477283	1262322.7925945	1164195.13359972	1143212.74924981	1188610.7571748	1784312.86851927	1769920.28024298	1666822.94375304
A0A0C4DH31	Immunoglobulin heavy variable 1-18 (IGHV1-18)	1125.834906953	1047.3969266806	1263.24575467961	834.141838521507	775.665998511865	940.431245434297	501.699816457764	580.813123167799	559.071265532545	1498.95614027735	976.587524788678	1264.9993075084
P23083	Immunoglobulin heavy variable 1-2 (IGHV1-2)	1125.834906953	1047.3969266806	1263.24575467961	834.141838521507	775.665998511865	940.431245434297	501.699816457764	580.813123167799	559.071265532545	1498.95614027735	976.587524788678	1264.9993075084
P01742	Immunoglobulin heavy variable 1-69 (IGHV1-69)	13814.686205476	14690.2745010013	13023.7824659612	6623.97636249864	7130.49486119261	5824.56940955781	5343.9054905046	5989.69494843834	6223.52638657946	6863.05394749824	7425.6975783538	7791.74794971633
A0A0C4DH29	Immunoglobulin heavy variable 1-3 (IGHV1-3)	13814.686205476	14690.2745010013	13023.7824659612	6623.97636249864	7130.49486119261	5824.56940955781	5343.9054905046	5989.69494843834	6223.52638657946	6863.05394749824	7425.6975783538	7791.74794971633
A0A0B4J2H0	Immunoglobulin heavy variable 1-69D (IGHV1-69D)	13814.686205476	14690.2745010013	13023.7824659612	6623.97636249864	7130.49486119261	5824.56940955781	5343.9054905046	5989.69494843834	6223.52638657946	6863.05394749824	7425.6975783538	7791.74794971633
P01743	Immunoglobulin heavy variable 1-46 (IGHV1-46)	13814.686205476	14690.2745010013	13023.7824659612	6623.97636249864	7130.49486119261	5824.56940955781	5343.9054905046	5989.69494843834	6223.52638657946	6863.05394749824	7425.6975783538	7791.74794971633
A0A075B7D0	Immunoglobulin heavy variable 1/OR15-1 (IGHV1OR15-1)	7374.32523534313	6855.40322567975	6390.56303817696	4743.55892349555	5476.64592614198	5304.17297530618	2175.36272946676	2691.19065966475	2776.30807834903	4069.92026369611	5270.61870754094	5667.69801397637
A0A0B4J2B6	Immunoglobulin heavy variable 2/OR16-5 (IGHV2OR16-5)	4958.69323667517	4588.51706300815	4866.31753830424	4258.98754309614	3721.78871157781	4134.10332099	5521.38279155809	6392.55240495044	5905.5750683054	8585.19412103742	7124.39013532442	8029.52820800357
A0A0B4J1V2	Immunoglobulin heavy variable 2-26 (IGHV2-26)	4958.69323667517	4588.51706300815	4866.31753830424	4258.98754309614	3721.78871157781	4134.10332099	5521.38279155809	6392.55240495044	5905.5750683054	8585.19412103742	7124.39013532442	8029.52820800357
A0A0C4DH43	Immunoglobulin heavy variable 2-70D (IGHV2-70D)	4958.69323667517	4588.51706300815	4866.31753830424	4258.98754309614	3721.78871157781	4134.10332099	5521.38279155809	6392.55240495044	5905.5750683054	8585.19412103742	7124.39013532442	8029.52820800357
P01814	Immunoglobulin heavy variable 2-70 (IGHV2-70)	4958.69323667517	4588.51706300815	4866.31753830424	4258.98754309614	3721.78871157781	4134.10332099	5521.38279155809	6392.55240495044	5905.5750683054	8585.19412103742	7124.39013532442	8029.52820800357
A0A0B4J1V0	Immunoglobulin heavy variable 3-15 (IGHV3-15)	47152.6947300965	47520.5277855273	42261.344283577	60140.7334403095	65379.5126985003	65921.9813478419	65358.8141785032	52847.5660730259	58020.967409526	57506.1197391525	69083.2556012669	58189.495918238
A0A0C4DH32	Immunoglobulin heavy variable 3-20 (IGHV3-20)	1548.62864933861	1504.56350788264	1450.26063234308	1472.31459631789	2000.33750695233	1360.3130663379	1932.73047329679	1580.90655159989	1393.81703221372	2339.08460834153	2256.15255695608	2040.02128138028
P01780	Immunoglobulin heavy variable 3-7 (IGHV3-7)	19841.1686347587	19381.5580013805	18732.9335187796	20123.1828542712	20624.7986952646	19965.2314184441	15442.6570511253	16426.9959362203	15902.7140891933	21740.1537854593	21648.2091285076	22268.2878570057
A0A0B4J1V1	Immunoglobulin heavy variable 3-21 (IGHV3-21)	19841.1686347587	19381.5580013805	18732.9335187796	20123.1828542712	20624.7986952646	19965.2314184441	15442.6570511253	16426.9959362203	15902.7140891933	21740.1537854593	21648.2091285076	22268.2878570057
P01763	Immunoglobulin heavy variable 3-48 (IGHV3-48)	19841.1686347587	19381.5580013805	18732.9335187796	20123.1828542712	20624.7986952646	19965.2314184441	15442.6570511253	16426.9959362203	15902.7140891933	21740.1537854593	21648.2091285076	22268.2878570057
P01762	Immunoglobulin heavy variable 3-11 (IGHV3-11)	19841.1686347587	19381.5580013805	18732.9335187796	20123.1828542712	20624.7986952646	19965.2314184441	15442.6570511253	16426.9959362203	15902.7140891933	21740.1537854593	21648.2091285076	22268.2878570057
P01764	Immunoglobulin heavy variable 3-23 (IGHV3-23)	3416.26646666561	4269.82760132224	3678.19219221434	2542.2836336781	2046.74671645856	2376.47449991112	2396.9428733496	2153.79855327358	2782.07403489804	6241.47192239435	6904.67229436248	4434.21292411129
A0A0C4DH35	Probable non-functional immunoglobulin heavy variable 3-35 (IGHV3-35)	302.845519987048	284.812335347793	284.025023918976	496.920015881633	243.210120529968	319.229516304409	152.068200970227	128.496349933817	193.84939990757	230.502730456456	500.827943266317	402.323641460665
A0A0A0MS15	Immunoglobulin heavy variable 3-49 (IGHV3-49)	9853.23578404039	8956.48355609339	9186.52717602372	9456.70757909702	9634.58062984405	10118.0121061977	7201.6877792349	7353.12316959254	7331.5167155779	25647.3236145106	29880.2346505341	25026.649965408
A0A0B4J1Y9	Immunoglobulin heavy variable 3-72 (IGHV3-72)	12916.3827464078	13569.1860933172	12699.7165172776	18871.3427001853	18173.5878154623	17851.6707131122	10196.950337555	11511.753425842	11199.3409613568	19103.9735484251	22403.217386445	17768.2409127845
A0A0B4J1X5	Immunoglobulin heavy variable 3-74 (IGHV3-74)	2160.48280689595	2369.73991222393	2194.30207463052	3011.28082348128	3290.24053587523	3165.67485448617	3914.69357627772	3972.58758073856	4051.71707428841	4323.68340800876	6736.62206920868	3945.1800447717
A0A0C4DH42	Immunoglobulin heavy variable 3-66 (IGHV3-66)	2160.48280689595	2369.73991222393	2194.30207463052	3011.28082348128	3290.24053587523	3165.67485448617	3914.69357627772	3972.58758073856	4051.71707428841	4323.68340800876	6736.62206920868	3945.1800447717
A0A075B7B8	Immunoglobulin heavy variable 3/OR16-12 (IGHV3OR16-12)	6362.15914796802	6294.16052438741	5837.64189123174	7307.02640883772	6748.01400761503	6348.10214453034	2499.93833409611	2688.37057452549	2919.32439346648	5690.32329999516	7017.05370787112	5183.94296747259
A0A0B4J2B5	Immunoglobulin heavy variable 3/OR16-9 (IGHV3OR16-9)	1522.17375782559	1872.49703981262	1214.06809184704	1762.46693391882	2203.50352008483	2518.52597402626	2062.04107440221	1547.48024833154	2312.66339370262	2434.30013422012	1970.15403712913	1698.07326975458
A0A0C4DH34	Immunoglobulin heavy variable 4-28 (IGHV4-28)	4064.16904782311	3588.44333858337	3641.06873448106	4295.08128338788	3745.63988426522	3704.43012222602	2440.37951009392	3165.71145618642	3018.47825340751	3150.37306171798	3569.76254674522	2617.80508656423
A0A0C4DH38	Immunoglobulin heavy variable 5-51 (IGHV5-51)	5237.87471084728	6174.97939693501	5359.92850218853	6157.48875791002	4956.66162520386	5584.06869086206	5355.0311321247	5222.30001583592	6042.51653634442	5265.54901331307	6065.81288888463	6320.06593055066
A0A0B4J1U7	Immunoglobulin heavy variable 6-1 (IGHV6-1)	15035.6811983842	14922.5249032162	12248.9940657393	15292.2313162451	14882.5570298896	15498.6802210381	17763.0528453044	15998.1771076909	16991.0383878192	56752.5113151514	68340.4248958769	52789.4395851726
P01834	Immunoglobulin kappa constant (Ig kappa chain C region) (IGKC)	531113.441042176	517516.760905408	499873.90957717	567513.171740581	470895.426548644	479211.451126378	301598.156756469	513479.443283812	416024.061362158	686769.153779978	634206.936667367	730868.735490147
A2NJV5	Immunoglobulin kappa variable 2-29 (IGKV2-29)	1163.72451347896	1368.79306598631	1297.66138373118	2636.46689055391	2524.70410166736	2779.29790469858	2057.31101119845	1918.73616254776	1911.62052301691	3133.56179687488	3114.14811643695	2581.83248907802
A0A075B6S2	Immunoglobulin kappa variable 2D-29 (IGKV2D-29)	1163.72451347896	1368.79306598631	1297.66138373118	2636.46689055391	2524.70410166736	2779.29790469858	2057.31101119845	1918.73616254776	1911.62052301691	3133.56179687488	3114.14811643695	2581.83248907802
A0A075B6S5	Immunoglobulin kappa variable 1-27 (IGKV1-27)	962.240958776202	1074.02714197217	1073.52304833443	1656.32624160894	2019.66270409966	1930.12536072866	1191.37634186917	1454.08566401352	1589.85955488011	1990.39578754415	2054.52707977881	1900.71427258232
P01602	Immunoglobulin kappa variable 1-5 (IGKV1-5)	14083.1112951868	12758.0559291905	11487.3080623645	13337.7073020827	12284.7907516466	12517.6646333877	15311.4144523733	14164.2923303627	16507.1098917414	24395.1742330936	27188.9955375639	24839.1480093987
A0A0C4DH72	Immunoglobulin kappa variable 1-6 (IGKV1-6)	17868.1957732023	20004.9669757469	17697.8441678631	17562.6678221226	18263.388917448	17484.4940433478	16014.2618720859	16371.4236702407	18329.5640152683	17502.555647423	20851.4492618364	19107.1437690281
P01599	Immunoglobulin kappa variable 1-17 (IGKV1-17)	17868.1957732023	20004.9669757469	17697.8441678631	17562.6678221226	18263.388917448	17484.4940433478	16014.2618720859	16371.4236702407	18329.5640152683	17502.555647423	20851.4492618364	19107.1437690281
A0A0C4DH67	Immunoglobulin kappa variable 1-8 (IGKV1-8)	904.389053159836	514.006811217799	746.251379888974	1273.09781707981	1352.04539149702	1540.07664424343	620.344458141754	868.503279213142	529.407478358077	1017.69020673457	805.579894016234	873.259109786924
A0A0C4DH68	Immunoglobulin kappa variable 2-24 (IGKV2-24)	766.029001503139	516.687295183212	938.917758059132	1677.58390460285	1464.90741647267	1635.08360754499	1161.9966535191	1195.46726800678	1018.42237182013	939.314930638464	1374.56733854058	976.77407853779
A0A075B6R9	Probable non-functional immunoglobulin kappa variable 2D-24 (IGKV2D-24)	766.029001503139	516.687295183212	938.917758059132	1677.58390460285	1464.90741647267	1635.08360754499	1161.9966535191	1195.46726800678	1018.42237182013	939.314930638464	1374.56733854058	976.77407853779
A0A0A0MRZ8	Immunoglobulin kappa variable 3D-11 (IGKV3D-11)	26465.5509931085	23617.945037271	22496.8153863736	30170.3810720879	28509.3354496109	28385.8163783763	24628.9727576813	23911.8336705527	24718.4497985926	32806.60364252	35045.2565809857	31839.2210337428
P04433	Immunoglobulin kappa variable 3-11 (Ig kappa chain V-III region VG) (IGKV3-11)	26465.5509931085	23617.945037271	22496.8153863736	30170.3810720879	28509.3354496109	28385.8163783763	24628.9727576813	23911.8336705527	24718.4497985926	32806.60364252	35045.2565809857	31839.2210337428
A0A087WSY6	Immunoglobulin kappa variable 3D-15 (IGKV3D-15)	20084.3985896952	19075.0922450743	17295.1638380973	24323.7856354639	21706.0039631726	22234.8422084258	18965.5548287936	18184.5725274271	18465.4758482093	40033.9982780833	44719.4522546943	40154.5855569071
A0A0C4DH25	Immunoglobulin kappa variable 3D-20 (IGKV3D-20)	20699.7413043752	20548.9218651451	18060.3438139647	28253.5008361439	28526.5772611921	25729.1401823512	25050.0150034238	19570.5614296954	22138.18424291	20041.6363375186	20247.7905855593	20848.828604847
P06312	Immunoglobulin kappa variable 4-1 (IGKV4-1)	31372.7880122254	29975.1449565454	26934.1604519056	44288.2741305791	41188.5326411788	42623.8566998897	25427.753853639	26392.6791563004	28777.2713550575	32157.3410003038	36160.3724642526	34642.0280502361
P0DOY2	Immunoglobulin lambda constant 2 (IGLC2)	108717.006551091	107236.821052777	98582.4338771547	96929.0383458494	93256.6483901315	90815.0296550834	95973.6486102294	95940.9553114165	97081.2044886865	118354.202989355	132869.275844425	117680.394301518
P0DOY3	Immunoglobulin lambda constant 3 (IGLC3)	108717.006551091	107236.821052777	98582.4338771547	96929.0383458494	93256.6483901315	90815.0296550834	95973.6486102294	95940.9553114165	97081.2044886865	118354.202989355	132869.275844425	117680.394301518
P0CF74	Immunoglobulin lambda constant 6 (IGLC6)	108717.006551091	107236.821052777	98582.4338771547	96929.0383458494	93256.6483901315	90815.0296550834	95973.6486102294	95940.9553114165	97081.2044886865	118354.202989355	132869.275844425	117680.394301518
A0M8Q6	Immunoglobulin lambda constant 7 (IGLC7)	6352.27490278733	6896.17801433929	7448.101162358	8672.09314289814	7436.2496532336	8871.90628318445	4972.22911566324	10628.4032278075	3483.87331772058	3341.81858635362	3294.37589413813	4133.79312348319
B9A064	Immunoglobulin lambda-like polypeptide 5 (G lambda-1) (IGLL5)	129057.232663109	128305.250396561	130429.993146702	168068.398045613	164774.24601156	158696.816477793	170435.502734659	161491.346063221	179063.839899748	181590.645244853	179827.658117472	173140.695082288
P0CG04	Immunoglobulin lambda constant 1 (IGLC1)	129057.232663109	128305.250396561	130429.993146702	168068.398045613	164774.24601156	158696.816477793	170435.502734659	161491.346063221	179063.839899748	181590.645244853	179827.658117472	173140.695082288
A0A075B6J9	Immunoglobulin lambda variable 2-18 (IGLV2-18)	4169.79480514612	3676.27939295489	3220.1323984417	4120.66511097603	3879.55128754633	4288.77649312829	4461.44891026644	6131.4456985267	3853.61528142594	5243.66538407765	5184.33204949095	5481.30718066943
A0A075B6K0	Immunoglobulin lambda variable 3-16 (IGLV3-16)	2631.34111408175	2905.83670530653	3103.60841581533	2494.89675992084	2209.17894973033	2363.24084077169	1971.10394379485	2544.54623242296	1619.10119166438	2353.72200273078	2196.48254947394	2368.08025922751
A0A075B6K5	Immunoglobulin lambda variable 3-9 (IGLV3-9)	7883.65457524199	9758.00938027879	9408.39442930031	8840.38297493327	9161.86762899122	11464.3265620008	6528.81963334893	8289.05966110635	7352.83016210728	16227.2183144982	17899.2625942795	16950.1768232332
A0A075B6I0	Immunoglobulin lambda variable 8-61 (IGLV8-61)	27145.8196320145	27250.1317786776	23549.3745997527	29210.0956708699	29645.8581963421	27325.5937444314	26655.5716683596	24231.1668407342	26183.6205431004	41948.4535244397	42078.6630022776	39819.8598428462
A0A0B4J1Y8	Immunoglobulin lambda variable 9-49 (IGLV9-49)	1715.49796503606	1908.29503413899	1504.41720597753	1504.42252479828	1776.76868344868	1531.35619833652	1862.71221375955	1710.71341168666	1527.36070442922	517.902896924988	686.587809124726	503.463585435414
P62258	14-3-3 protein epsilon (14-3-3E) (YWHAE)	569.613545064593	413.423178378848	647.337018625028	871.859428069731	842.980904560362	953.129438596986	1438.60542002589	536.546080849391	959.969987304529	817.433260525997	541.709726818224	675.937606896336
P63104	14-3-3 protein zeta/delta (YWHAZ)	8631.07793875796	8331.67758682644	8052.55840356826	18157.5871406327	17089.5089122907	17901.3925538095	15936.3157601367	18420.1325802363	17307.1363629168	12879.4578155708	15198.4554043078	14266.8154972346
3c: exomere or supermere-enriched components
P07900	Heat shock protein HSP 90-alpha (HSP90AA1)	3027.87377368338	3232.90813639569	2656.55463539421	1279.22415745653	1044.78194094267	1142.14892838616	892.383050905193	837.399399000657	1503.37020664494	1552.86812753281	1701.03012583211	923.99575017964
P00338	L-lactate dehydrogenase A chain (LDHA)	7263.07902487816	7220.10620690223	6563.42732724562	3638.60331579119	3800.02343162777	4565.07693712607	5061.90045470903	5343.31484578262	4459.14368258195	7341.01559795118	7981.68983465974	6109.78595914477
P07195	L-lactate dehydrogenase B chain (LDHB)	10987.9858925289	11170.7204734509	9857.36989459233	7755.3564262857	7223.6006437314	7340.39709456887	9808.55218997923	8106.33473281808	9699.26558702555	9417.2068060739	9032.43865446194	9319.4027750092

## Sheet: S3 Table
S3 Table. Reactome pathways identified in the analysis of all differentially expressed proteins (DEP). This table lists the Reactome Pathway identifier, pathway name, and the number of proteins associated with each pathway, along with the corresponding statistical indicators.
Pathway identifier	Pathway name	Number of proteins	Protein IDs	Gene Ids	Entities p-value	Entities FDR
R-HSA-114608	Platelet degranulation	23	P08514; Q86UX7; P05106; P07737; P12814; Q14624; Q06033; O43707; P16671; P21926; O00391; P02749; P16284; P23528; P01009; P02647; P04275; P05155; P02763; Q9Y490; P21333; P01011	ITGA2B;FERMT3;ITGB3;PFN1;ACTN1;ITIH4;ITIH3;ACTN4;CD36;CD9;QSOX1;APOH;PECAM1;CFL1;SERPINA1;APOA1;VWF;SERPING1;ORM1;TLN1;FLNA;SERPINA3	1.1102230246251565E-16	2.4646951146678475E-14
R-HSA-76005	Response to elevated platelet cytosolic Ca2+	23	P08514; Q86UX7; P05106; P07737; P12814; Q14624; Q06033; O43707; P16671; P21926; O00391; P02749; P16284; P23528; P01009; P02647; P04275; P05155; P02763; Q9Y490; P21333; P01011	ITGA2B;FERMT3;ITGB3;PFN1;ACTN1;ITIH4;ITIH3;ACTN4;CD36;CD9;QSOX1;APOH;PECAM1;CFL1;SERPINA1;APOA1;VWF;SERPING1;ORM1;TLN1;FLNA;SERPINA3	1.1102230246251565E-16	2.4646951146678475E-14
R-HSA-76002	Platelet activation, signaling and aggregation	29	P08514;P05106;P12814;Q14624;P13224;P21926;O00391;P02749;P16284;P23528;P02647;P62834;P61224;P05155;P63104;P02763;Q9Y490;P01011;Q86UX7;P07737;O95866;Q06033;O43707;P16671;P01009;P04275;Q14344;P21333;Q15833	ITGA2B;ITGB3;ACTN1;ITIH4;GP1BB;CD9;QSOX1;APOH;PECAM1;CFL1;APOA1;RAP1A;RAP1B;SERPING1;YWHAZ;ORM1;TLN1;SERPINA3;FERMT3;PFN1;G6B;ITIH3;ACTN4;CD36;SERPINA1;VWF;GNA13;FLNA;STXBP2	1.1102230246251565E-16	2.4646951146678475E-14
R-HSA-109582	Hemostasis	40	P08514;P05106;P12814;Q14624;P13224;P23229;P21926;O00391;P02749;P16284;P68871;P23528;P02647;P62834;P61224;P00742;P05155;P63104;P02763;Q9Y490;P01011;P05556;Q86UX7;P02042;P07737;O95866;Q06033;O43707;P01706;P16671;P01009;P01008;Q9NZN3;P01743;P01742;P04275;Q14344;A2NJV5;P21333;Q15833	ITGA2B;ITGB3;ACTN1;ITIH4;GP1BB;ITGA6;CD9;QSOX1;APOH;PECAM1;HBB;CFL1;APOA1;RAP1A;RAP1B;F10;SERPING1;YWHAZ;ORM1;TLN1;SERPINA3;ITGB1;FERMT3;HBD;PFN1;G6B;ITIH3;ACTN4;IGLV2-11;CD36;SERPINA1;SERPINC1;EHD3;IGHV1-46;IGHV1-69;VWF;GNA13;IGKV2-29;FLNA;STXBP2	1.1102230246251565E-16	2.4646951146678475E-14
R-HSA-168249	Innate Immune System	45	P07900;P0CG48;P0C0L4;Q8TDL5;P60033;O00391;P16284;P23528;P68871;P06681;P62834;P61224;P62979;P55072;P20851;P05155;Q13464;P02763;P02741;P04003;Q15485;P01011;P04004;P08603;O75874;Q96F07;Q7L576;P15144;P18428;P01706;P16671;O14818;Q6UX06;P01009;P62987;Q9BXR6;P01743;P01742;A2NJV5;P08238;P00751;P0DJI8;P01861;P02750;P0CG47	HSP90AA1;UBC;C4A;BPIFB1;CD81;QSOX1;PECAM1;CFL1;HBB;C2;RAP1A;RAP1B;RPS27A;VCP;C4BPB;SERPING1;ROCK1;ORM1;CRP;C4BPA;FCN2;SERPINA3;VTN;CFH;IDH1;CYFIP2;CYFIP1;ANPEP;LBP;IGLV2-11;CD36;PSMA7;OLFM4;SERPINA1;UBA52;CFHR5;IGHV1-46;IGHV1-69;IGKV2-29;HSP90AB1;CFB;SAA1;IGHG4;LRG1;UBB	1.5543122344752192E-15	2.751132655021138E-13
R-HSA-166658	Complement cascade	17	P08603;P0C0L4;P01706;P60033;P06681;Q9BXR6;P01743;P01742;P20851;A2NJV5;P05155;P02741;P01861;P00751;P04003;Q15485;P04004	CFH;C4A;IGLV2-11;CD81;C2;CFHR5;IGHV1-46;IGHV1-69;C4BPB;IGKV2-29;SERPING1;CRP;IGHG4;CFB;C4BPA;FCN2;VTN	2.028377465990161E-13	3.001998649665438E-11
R-HSA-977606	Regulation of Complement cascade	15	P08603;P0C0L4;P01706;P60033;P06681;Q9BXR6;P01743;P01742;P20851;A2NJV5;P05155;P01861;P00751;P04003;P04004	CFH;C4A;IGLV2-11;CD81;C2;CFHR5;IGHV1-46;IGHV1-69;C4BPB;IGKV2-29;SERPING1;IGHG4;CFB;C4BPA;VTN	1.1095457885801352E-11	1.3980276936109703E-9
R-HSA-9613829	Chaperone Mediated Autophagy	7	P07900;P68871;P62987;P62979;P08238;P0CG48;P0CG47	HSP90AA1;HBB;UBA52;RPS27A;HSP90AB1;UBC;UBB	3.812241855527532E-9	4.23158845963556E-7
R-HSA-168256	Immune System	50	P07900;P0CG48;P0C0L4;Q8TDL5;O00391;P62834;P61224;P55072;P02763;P04003;P04004;P08603;Q96F07;P13796;P15144;P01706;P16671;Q6UX06;P01743;P01742;A2NJV5;P0DJI8;P01861;P02750;P21333;Q15833;P60033;P16284;P23528;P68871;P06681;P62979;P20851;P63104;P05155;Q13464;P02741;Q15485;P01011;P05556;O75874;Q7L576;P18428;O14818;P01009;P62987;Q9BXR6;P08238;P00751;P0CG47	HSP90AA1;UBC;C4A;BPIFB1;QSOX1;RAP1A;RAP1B;VCP;ORM1;C4BPA;VTN;CFH;CYFIP2;LCP1;ANPEP;IGLV2-11;CD36;OLFM4;IGHV1-46;IGHV1-69;IGKV2-29;SAA1;IGHG4;LRG1;FLNA;STXBP2;CD81;PECAM1;CFL1;HBB;C2;RPS27A;C4BPB;YWHAZ;SERPING1;ROCK1;CRP;FCN2;SERPINA3;ITGB1;IDH1;CYFIP1;LBP;PSMA7;SERPINA1;UBA52;CFHR5;HSP90AB1;CFB;UBB	5.681727754947019E-9	5.568093199848079E-7
R-HSA-372708	p130Cas linkage to MAPK signaling for integrins	6	P08514;P62834;P61224;P04275;Q9Y490;P05106	ITGA2B;RAP1A;RAP1B;VWF;TLN1;ITGB3	1.3427782108443864E-8	9.130891833741828E-7
R-HSA-354194	GRB2:SOS provides linkage to MAPK signaling for Integrins	6	P08514;P62834;P61224;P04275;Q9Y490;P05106	ITGA2B;RAP1A;RAP1B;VWF;TLN1;ITGB3	1.3427782108443864E-8	9.130891833741828E-7
R-HSA-2173782	Binding and Uptake of Ligands by Scavenger Receptors	11	P01706;P16671;P68871;P02649;P02647;P01743;P01742;A2NJV5;P69905;P0DJI8;P07900	IGLV2-11;CD36;HBB;APOE;APOA1;IGHV1-46;IGHV1-69;IGKV2-29;HBA1;SAA1;HSP90AA1	1.0114400916805266E-7	6.372072577587318E-6
R-HSA-8957275	Post-translational protein phosphorylation	10	P0C0L4;O00391;P02649;P01009;P01008;P02647;P24821;P13611;Q9UK55;P00450	C4A;QSOX1;APOE;SERPINA1;SERPINC1;APOA1;TNC;VCAN;SERPINA10;CP	1.722467997122834E-7	1.0162561183024721E-5
R-HSA-5689877	Josephin domain DUBs	5	P62987;P62979;P55072;P0CG48;P0CG47	UBA52;RPS27A;VCP;UBC;UBB	1.8594441986152788E-7	1.0226943092384033E-5
R-HSA-76009	Platelet Aggregation (Plug Formation)	7	P08514;P62834;P61224;P04275;P13224;Q9Y490;P05106	ITGA2B;RAP1A;RAP1B;VWF;GP1BB;TLN1;ITGB3	2.1549486461935885E-7	1.1102531142892502E-5
R-HSA-166663	Initial triggering of complement	10	P01706;P06681;P01743;P01742;A2NJV5;P02741;P01861;P00751;Q15485;P0C0L4	IGLV2-11;C2;IGHV1-46;IGHV1-69;IGKV2-29;CRP;IGHG4;CFB;FCN2;C4A	2.4035953671841526E-7	1.1102531142892502E-5
R-HSA-9694493	Maturation of protein E	4	P62987;P62979;P0CG48;P0CG47	UBA52;RPS27A;UBC;UBB	2.5233025324755687E-7	1.1102531142892502E-5
R-HSA-9683683	Maturation of protein E	4	P62987;P62979;P0CG48;P0CG47	UBA52;RPS27A;UBC;UBB	2.5233025324755687E-7	1.1102531142892502E-5
R-HSA-373755	Semaphorin interactions	8	P07900;P60660;P23528;O75116;Q13464;P08238;Q9Y490;P05556	HSP90AA1;MYL6;CFL1;ROCK2;ROCK1;HSP90AB1;TLN1;ITGB1	3.6039720119340757E-7	1.5136682450123118E-5
R-HSA-3000170	Syndecan interactions	6	P05556;P05106;P23229;P12814;P24821;P04004	ITGB1;ITGB3;ITGA6;ACTN1;TNC;VTN	4.137012243887739E-7	1.6548048975550955E-5
R-HSA-354192	Integrin signaling	6	P08514;P62834;P61224;P04275;Q9Y490;P05106	ITGA2B;RAP1A;RAP1B;VWF;TLN1;ITGB3	5.103586546706396E-7	1.8883270222813664E-5
R-HSA-381426	Regulation of Insulin-like Growth Factor (IGF) transport and uptake by Insulin-like Growth Factor Binding Proteins (IGFBPs)	10	P0C0L4;O00391;P02649;P01009;P01008;P02647;P24821;P13611;Q9UK55;P00450	C4A;QSOX1;APOE;SERPINA1;SERPINC1;APOA1;TNC;VCAN;SERPINA10;CP	6.518303433677985E-7	2.281406201787295E-5
R-HSA-9706377	FLT3 signaling by CBL mutants	4	P62987;P62979;P0CG48;P0CG47	UBA52;RPS27A;UBC;UBB	9.542843509846577E-7	3.244566793347836E-5
R-HSA-5675482	Regulation of necroptotic cell death	6	P07900;P62987;Q8WUM4;P62979;P0CG48;P0CG47	HSP90AA1;UBA52;PDCD6IP;RPS27A;UBC;UBB	1.3125990072637705E-6	4.170068225439749E-5
R-HSA-446353	Cell-extracellular matrix interactions	5	P12814;P48059;Q13418;P21333;P05556	ACTN1;LIMS1;ILK;FLNA;ITGB1	1.3451832985289514E-6	4.170068225439749E-5
R-HSA-6798695	Neutrophil degranulation	18	P07900;O75874;Q7L576;P15144;P16671;O00391;P68871;P16284;Q6UX06;P01009;P62834;P61224;Q13464;P55072;P08238;P02763;P02750;P01011	HSP90AA1;IDH1;CYFIP1;ANPEP;CD36;QSOX1;HBB;PECAM1;OLFM4;SERPINA1;RAP1A;RAP1B;ROCK1;VCP;HSP90AB1;ORM1;LRG1;SERPINA3	1.7125751268221023E-6	5.0708098245810795E-5
R-HSA-110320	Translesion Synthesis by POLH	5	P62987;P62979;P55072;P0CG48;P0CG47	UBA52;RPS27A;VCP;UBC;UBB	1.7485551119245102E-6	5.0708098245810795E-5
R-HSA-5213460	RIPK1-mediated regulated necrosis	6	P07900;P62987;Q8WUM4;P62979;P0CG48;P0CG47	HSP90AA1;UBA52;PDCD6IP;RPS27A;UBC;UBB	1.8378407004027153E-6	5.145953961127603E-5
R-HSA-5637815	Signaling by Ligand-Responsive EGFR Variants in Cancer	5	P07900;P62987;P62979;P0CG48;P0CG47	HSP90AA1;UBA52;RPS27A;UBC;UBB	2.241580118744757E-6	5.828108308736368E-5
R-HSA-1236382	Constitutive Signaling by Ligand-Responsive EGFR Cancer Variants	5	P07900;P62987;P62979;P0CG48;P0CG47	HSP90AA1;UBA52;RPS27A;UBC;UBB	2.241580118744757E-6	5.828108308736368E-5
R-HSA-6802948	Signaling by high-kinase activity BRAF mutants	6	P08514;P62834;P61224;P04275;Q9Y490;P05106	ITGA2B;RAP1A;RAP1B;VWF;TLN1;ITGB3	2.523263902265427E-6	5.9045037277827284E-5
R-HSA-8964043	Plasma lipoprotein clearance	6	P02649;P62987;P02647;P62979;P0CG48;P0CG47	APOE;UBA52;APOA1;RPS27A;UBC;UBB	2.523263902265427E-6	5.9045037277827284E-5
R-HSA-8948747	Regulation of PTEN localization	4	P62987;P62979;P0CG48;P0CG47	UBA52;RPS27A;UBC;UBB	2.5671755338185775E-6	5.9045037277827284E-5
R-HSA-3785653	Myoclonic epilepsy of Lafora	4	P62987;P62979;P0CG48;P0CG47	UBA52;RPS27A;UBC;UBB	2.5671755338185775E-6	5.9045037277827284E-5
R-HSA-8849469	PTK6 Regulates RTKs and Their Effectors AKT1 and DOK1	4	P62987;P62979;P0CG48;P0CG47	UBA52;RPS27A;UBC;UBB	2.5671755338185775E-6	5.9045037277827284E-5
R-HSA-216083	Integrin cell surface interactions	8	P05556;P05106;P08514;P23229;P16284;P24821;P04275;P04004	ITGB1;ITGB3;ITGA2B;ITGA6;PECAM1;TNC;VWF;VTN	2.925233693717999E-6	6.435514126179598E-5
R-HSA-9824439	Bacterial Infection Pathways	10	P07900;P21926;P62987;P58335;Q8WUM4;P62979;P08238;P0CG48;P0CG47	HSP90AA1;CD9;UBA52;ANTXR2;PDCD6IP;RPS27A;HSP90AB1;UBC;UBB	3.1221863995289922E-6	6.868810078963783E-5
R-HSA-2029482	Regulation of actin dynamics for phagocytic cup formation	10	P01706;P23528;P01743;Q96F07;P01742;A2NJV5;Q7L576;P08238;P01861;P07900	IGLV2-11;CFL1;IGHV1-46;CYFIP2;IGHV1-69;IGKV2-29;CYFIP1;HSP90AB1;IGHG4;HSP90AA1	3.5108752770574014E-6	6.988103230676224E-5
R-HSA-937042	IRAK2 mediated activation of TAK1 complex	4	P62987;P62979;P0CG48;P0CG47	UBA52;RPS27A;UBC;UBB	3.882279572597902E-6	6.988103230676224E-5
R-HSA-8876493	InlA-mediated entry of Listeria monocytogenes into host cells	4	P62987;P62979;P0CG48;P0CG47	UBA52;RPS27A;UBC;UBB	3.882279572597902E-6	6.988103230676224E-5
R-HSA-140837	Intrinsic Pathway of Fibrin Clot Formation	5	P00742;P04275;P05155;P13224;P01008	F10;VWF;SERPING1;GP1BB;SERPINC1	4.400742059096352E-6	7.921335706373434E-5
R-HSA-5674135	MAP2K and MAPK activation	6	P08514;P62834;P61224;P04275;Q9Y490;P05106	ITGA2B;RAP1A;RAP1B;VWF;TLN1;ITGB3	4.520283425901717E-6	8.13651016662309E-5
R-HSA-9656223	Signaling by RAF1 mutants	6	P08514;P62834;P61224;P04275;Q9Y490;P05106	ITGA2B;RAP1A;RAP1B;VWF;TLN1;ITGB3	5.180680512029134E-6	8.459622432066549E-5
R-HSA-9014325	TICAM1,TRAF6-dependent induction of TAK1 complex	4	P62987;P62979;P0CG48;P0CG47	UBA52;RPS27A;UBC;UBB	5.639748288044366E-6	8.459622432066549E-5
R-HSA-9645460	Alpha-protein kinase 1 signaling pathway	4	P62987;P62979;P0CG48;P0CG47	UBA52;RPS27A;UBC;UBB	5.639748288044366E-6	8.459622432066549E-5
R-HSA-1253288	Downregulation of ERBB4 signaling	4	P62987;P62979;P0CG48;P0CG47	UBA52;RPS27A;UBC;UBB	5.639748288044366E-6	8.459622432066549E-5
R-HSA-9637628	Modulation by Mtb of host immune system	4	P62987;P62979;P0CG48;P0CG47	UBA52;RPS27A;UBC;UBB	5.639748288044366E-6	8.459622432066549E-5
R-HSA-9664873	Pexophagy	4	P62987;P62979;P0CG48;P0CG47	UBA52;RPS27A;UBC;UBB	5.639748288044366E-6	8.459622432066549E-5
R-HSA-9708530	Regulation of BACH1 activity	4	P62987;P62979;P0CG48;P0CG47	UBA52;RPS27A;UBC;UBB	5.639748288044366E-6	8.459622432066549E-5
R-HSA-9646399	Aggrephagy	6	P07900;P62987;P62979;P55072;P0CG48;P0CG47	HSP90AA1;UBA52;RPS27A;VCP;UBC;UBB	6.736982387400836E-6	1.0105473581101254E-4
R-HSA-430116	GP1b-IX-V activation signalling	4	P13224;P63104;P21333;P04275	GP1BB;YWHAZ;FLNA;VWF	7.925324161939251E-6	1.1101184140716036E-4
R-HSA-9013973	TICAM1-dependent activation of IRF3/IRF7	4	P62987;P62979;P0CG48;P0CG47	UBA52;RPS27A;UBC;UBB	7.925324161939251E-6	1.1101184140716036E-4
R-HSA-1643713	Signaling by EGFR in Cancer	5	P07900;P62987;P62979;P0CG48;P0CG47	HSP90AA1;UBA52;RPS27A;UBC;UBB	7.929417243368597E-6	1.1101184140716036E-4
R-HSA-6802955	Paradoxical activation of RAF signaling by kinase inactive BRAF	6	P08514;P62834;P61224;P04275;Q9Y490;P05106	ITGA2B;RAP1A;RAP1B;VWF;TLN1;ITGB3	9.76398150520641E-6	1.2693175956768332E-4
R-HSA-6802946	Signaling by moderate kinase activity BRAF mutants	6	P08514;P62834;P61224;P04275;Q9Y490;P05106	ITGA2B;RAP1A;RAP1B;VWF;TLN1;ITGB3	9.76398150520641E-6	1.2693175956768332E-4
R-HSA-9649948	Signaling downstream of RAS mutants	6	P08514;P62834;P61224;P04275;Q9Y490;P05106	ITGA2B;RAP1A;RAP1B;VWF;TLN1;ITGB3	9.76398150520641E-6	1.2693175956768332E-4
R-HSA-6802949	Signaling by RAS mutants	6	P08514;P62834;P61224;P04275;Q9Y490;P05106	ITGA2B;RAP1A;RAP1B;VWF;TLN1;ITGB3	9.76398150520641E-6	1.2693175956768332E-4
R-HSA-2173789	TGF-beta receptor signaling activates SMADs	6	P05556;P05106;P62987;P62979;P0CG48;P0CG47	ITGB1;ITGB3;UBA52;RPS27A;UBC;UBB	9.76398150520641E-6	1.2693175956768332E-4
R-HSA-209560	NF-kB is activated and signals survival	4	P62987;P62979;P0CG48;P0CG47	UBA52;RPS27A;UBC;UBB	1.0831021769242E-5	1.3185585836916758E-4
R-HSA-975110	TRAF6 mediated IRF7 activation in TLR7/8 or 9 signaling	4	P62987;P62979;P0CG48;P0CG47	UBA52;RPS27A;UBC;UBB	1.0831021769242E-5	1.3185585836916758E-4
R-HSA-5339562	Uptake and actions of bacterial toxins	6	P21926;P58335;Q8WUM4;P08238;P07900	CD9;ANTXR2;PDCD6IP;HSP90AB1;HSP90AA1	1.0987988197430631E-5	1.3185585836916758E-4
R-HSA-2029480	Fcgamma receptor (FCGR) dependent phagocytosis	10	P01706;P23528;P01743;Q96F07;P01742;A2NJV5;Q7L576;P08238;P01861;P07900	IGLV2-11;CFL1;IGHV1-46;CYFIP2;IGHV1-69;IGKV2-29;CYFIP1;HSP90AB1;IGHG4;HSP90AA1	1.327886061541772E-5	1.590031460210195E-4
R-HSA-1358803	Downregulation of ERBB2:ERBB3 signaling	4	P62987;P62979;P0CG48;P0CG47	UBA52;RPS27A;UBC;UBB	1.4454831456456319E-5	1.590031460210195E-4
R-HSA-937039	IRAK1 recruits IKK complex	4	P62987;P62979;P0CG48;P0CG47	UBA52;RPS27A;UBC;UBB	1.4454831456456319E-5	1.590031460210195E-4
R-HSA-975144	IRAK1 recruits IKK complex upon TLR7/8 or 9 stimulation	4	P62987;P62979;P0CG48;P0CG47	UBA52;RPS27A;UBC;UBB	1.4454831456456319E-5	1.590031460210195E-4
R-HSA-209543	p75NTR recruits signalling complexes	4	P62987;P62979;P0CG48;P0CG47	UBA52;RPS27A;UBC;UBB	1.4454831456456319E-5	1.590031460210195E-4
R-HSA-3322077	Glycogen synthesis	4	P62987;P62979;P0CG48;P0CG47	UBA52;RPS27A;UBC;UBB	1.4454831456456319E-5	1.590031460210195E-4
R-HSA-9828211	Regulation of TBK1, IKKÎµ-mediated activation of IRF3, IRF7 upon TLR3 ligation	4	P0CG47; P62987; P62979; P0CG48	UBB;UBA52;RPS27A;UBC	1.4468562263836304E-5	8.681137358301783E-5
R-HSA-5619084	ABC transporter disorders	7	O14818;P62987;P02647;P62979;P55072;P0CG48;P0CG47	PSMA7;UBA52;APOA1;RPS27A;VCP;UBC;UBB	1.683791736561968E-5	1.683791736561968E-4
R-HSA-8852276	The role of GTSE1 in G2/M progression after G2 checkpoint	7	P07900;O14818;P62987;P62979;P08238;P0CG48;P0CG47	HSP90AA1;PSMA7;UBA52;RPS27A;HSP90AB1;UBC;UBB	1.8255991411253447E-5	1.6993831677458715E-4
R-HSA-975163	IRAK2 mediated activation of TAK1 complex upon TLR7/8 or 9 stimulation	4	P62987;P62979;P0CG48;P0CG47	UBA52;RPS27A;UBC;UBB	1.8900430614587904E-5	1.6993831677458715E-4
R-HSA-174490	Membrane binding and targetting of GAG proteins	4	P62987;P62979;P0CG48;P0CG47	UBA52;RPS27A;UBC;UBB	1.8900430614587904E-5	1.6993831677458715E-4
R-HSA-174495	Synthesis And Processing Of GAG, GAGPOL Polyproteins	4	P62987;P62979;P0CG48;P0CG47	UBA52;RPS27A;UBC;UBB	1.8900430614587904E-5	1.6993831677458715E-4
R-HSA-3134975	Regulation of innate immune responses to cytosolic DNA	4	P62987;P62979;P0CG48;P0CG47	UBA52;RPS27A;UBC;UBB	1.8900430614587904E-5	1.6993831677458715E-4
R-HSA-2691232	Constitutive Signaling by NOTCH1 HD Domain Mutants	4	P62987;P62979;P0CG48;P0CG47	UBA52;RPS27A;UBC;UBB	1.8900430614587904E-5	1.6993831677458715E-4
R-HSA-2691230	Signaling by NOTCH1 HD Domain Mutants in Cancer	4	P62987;P62979;P0CG48;P0CG47	UBA52;RPS27A;UBC;UBB	1.8900430614587904E-5	1.6993831677458715E-4
R-HSA-9706369	Negative regulation of FLT3	4	P62987;P62979;P0CG48;P0CG47	UBA52;RPS27A;UBC;UBB	1.8900430614587904E-5	1.6993831677458715E-4
R-HSA-6806834	Signaling by MET	7	P05556;P62987;P62834;P61224;P62979;P0CG48;P0CG47	ITGB1;UBA52;RAP1A;RAP1B;RPS27A;UBC;UBB	1.977131701691448E-5	1.6993831677458715E-4
R-HSA-8863795	Downregulation of ERBB2 signaling	5	P07900;P62987;P62979;P0CG48;P0CG47	HSP90AA1;UBA52;RPS27A;UBC;UBB	2.1336159521156972E-5	1.6993831677458715E-4
R-HSA-977225	Amyloid fiber formation	7	P02649;P62987;P02647;P62979;P0DJI8;P0CG48;P0CG47	APOE;UBA52;APOA1;RPS27A;SAA1;UBC;UBB	2.1389026044094095E-5	1.6993831677458715E-4
R-HSA-449147	Signaling by Interleukins	16	P0CG47;P05556;P07900;P13796;P0CG48;P18428;P16671;O14818;P23528;P62987;P61224;P62979;P63104;P0DJI8;P01861;Q15833	UBB;ITGB1;HSP90AA1;LCP1;UBC;LBP;CD36;PSMA7;CFL1;UBA52;RAP1B;RPS27A;YWHAZ;SAA1;IGHG4;STXBP2	2.3463293343350955E-5	1.6993831677458715E-4
R-HSA-9604323	Negative regulation of NOTCH4 signaling	6	O14818;P62987;P62979;P63104;P0CG48;P0CG47	PSMA7;UBA52;RPS27A;YWHAZ;UBC;UBB	2.3478756277950374E-5	1.6993831677458715E-4
R-HSA-937072	TRAF6-mediated induction of TAK1 complex within TLR4 complex	4	P62987;P62979;P0CG48;P0CG47	UBA52;RPS27A;UBC;UBB	2.4276902396369593E-5	1.6993831677458715E-4
R-HSA-110312	Translesion synthesis by REV1	4	P62987;P62979;P0CG48;P0CG47	UBA52;RPS27A;UBC;UBB	2.4276902396369593E-5	1.6993831677458715E-4
R-HSA-9651496	Defects of contact activation system (CAS) and kallikrein/kinin system (KKS)	4	P04275;P05155;P13224;P00742	VWF;SERPING1;GP1BB;F10	2.4276902396369593E-5	1.6993831677458715E-4
R-HSA-205043	NRIF signals cell death from the nucleus	4	P62987;P62979;P0CG48;P0CG47	UBA52;RPS27A;UBC;UBB	2.4276902396369593E-5	1.6993831677458715E-4
R-HSA-2173791	TGF-beta receptor signaling in EMT (epithelial to mesenchymal transition)	4	P62987;P62979;P0CG48;P0CG47	UBA52;RPS27A;UBC;UBB	2.4276902396369593E-5	1.6993831677458715E-4
R-HSA-5684264	MAP3K8 (TPL2)-dependent MAPK1/3 activation	4	P62987;P62979;P0CG48;P0CG47	UBA52;RPS27A;UBC;UBB	2.4276902396369593E-5	1.6993831677458715E-4
R-HSA-8866427	VLDLR internalisation and degradation	4	P62987;P62979;P0CG48;P0CG47	UBA52;RPS27A;UBC;UBB	2.4276902396369593E-5	1.6993831677458715E-4
R-HSA-1295596	Spry regulation of FGF signaling	4	P62987;P62979;P0CG48;P0CG47	UBA52;RPS27A;UBC;UBB	2.4276902396369593E-5	1.6993831677458715E-4
R-HSA-3229121	Glycogen storage diseases	4	P62987;P62979;P0CG48;P0CG47	UBA52;RPS27A;UBC;UBB	2.4276902396369593E-5	1.6993831677458715E-4
R-HSA-5362768	Hh mutants are degraded by ERAD	6	O14818;P62987;P62979;P55072;P0CG48	PSMA7;UBA52;RPS27A;VCP;UBC	2.5945459449228103E-5	1.8161821614459672E-4
R-HSA-9615710	Late endosomal microautophagy	5	P68871;P62987;P62979;P0CG48;P0CG47	HBB;UBA52;RPS27A;UBC;UBB	2.842909782196923E-5	1.9559689246140266E-4
R-HSA-5656121	Translesion synthesis by POLI	4	P62987;P62979;P0CG48;P0CG47	UBA52;RPS27A;UBC;UBB	3.0698461733535964E-5	1.9559689246140266E-4
R-HSA-5655862	Translesion synthesis by POLK	4	P62987;P62979;P0CG48;P0CG47	UBA52;RPS27A;UBC;UBB	3.0698461733535964E-5	1.9559689246140266E-4
R-HSA-8875360	InlB-mediated entry of Listeria monocytogenes into host cell	4	P62987;P62979;P0CG48;P0CG47	UBA52;RPS27A;UBC;UBB	3.0698461733535964E-5	1.9559689246140266E-4
R-HSA-936964	Activation of IRF3, IRF7 mediated by TBK1, IKBKE	4	P62987;P62979;P0CG48;P0CG47	UBA52;RPS27A;UBC;UBB	3.0698461733535964E-5	1.9559689246140266E-4
R-HSA-193639	p75NTR signals via NF-kB	4	P62987;P62979;P0CG48;P0CG47	UBA52;RPS27A;UBC;UBB	3.0698461733535964E-5	1.9559689246140266E-4
R-HSA-168928	DDX58/IFIH1-mediated induction of interferon-alpha/beta	7	P07900;P62987;P62979;P08238;P0DJI8;P0CG48;P0CG47	HSP90AA1;UBA52;RPS27A;HSP90AB1;SAA1;UBC;UBB	3.12061500027383E-5	1.9559689246140266E-4
R-HSA-917937	Iron uptake and transport	6	P00450;Q658P3;P62987;P62979;P0CG48;P0CG47	CP;STEAP3;UBA52;RPS27A;UBC;UBB	3.1504379076396916E-5	1.9559689246140266E-4
R-HSA-9706574	RHOBTB GTPase Cycle	5	P12814;O75116;Q13464;P08238;P07900	ACTN1;ROCK2;ROCK1;HSP90AB1;HSP90AA1	3.2599482076900443E-5	1.9559689246140266E-4
R-HSA-532668	N-glycan trimming in the ER and Calnexin/Calreticulin cycle	5	P62987;P62979;P55072;P0CG48;P0CG47	UBA52;RPS27A;VCP;UBC;UBB	3.2599482076900443E-5	1.9559689246140266E-4
R-HSA-5387390	Hh mutants abrogate ligand secretion	6	O14818;P62987;P62979;P55072;P0CG48;P0CG47	PSMA7;UBA52;RPS27A;VCP;UBC;UBB	3.462187164282593E-5	2.0773122985695558E-4
R-HSA-3000171	Non-integrin membrane-ECM interactions	6	P05556;P05106;P23229;P12814;P24821;P04004	ITGB1;ITGB3;ITGA6;ACTN1;TNC;VTN	3.462187164282593E-5	2.0773122985695558E-4
R-HSA-3000471	Scavenging by Class B Receptors	3	P02647;P0DJI8;P16671	APOA1;SAA1;CD36	3.507920900558403E-5	2.104752540335042E-4
R-HSA-9824878	Regulation of TBK1, IKKÎµ (IKBKE)-mediated activation of IRF3, IRF7	4	P0CG47; P62987; P62979; P0CG48	UBB;UBA52;RPS27A;UBC	3.684237695411596E-5	1.8421188477057981E-4
R-HSA-162588	Budding and maturation of HIV virion	5	P62987;Q8WUM4;P62979;P0CG48;P0CG47	UBA52;PDCD6IP;RPS27A;UBC;UBB	3.7229361067980804E-5	2.2337616640788482E-4
R-HSA-9636383	Prevention of phagosomal-lysosomal fusion	4	P62987;P62979;P0CG48;P0CG47	UBA52;RPS27A;UBC;UBB	3.828418850471138E-5	2.2970513102826828E-4
R-HSA-9758274	Regulation of NF-kappa B signaling	4	P62987;P62979;P0CG48;P0CG47	UBA52;RPS27A;UBC;UBB	3.828418850471138E-5	2.2970513102826828E-4
R-HSA-5678895	Defective CFTR causes cystic fibrosis	6	O14818;P62987;P62979;P55072;P0CG48;P0CG47	PSMA7;UBA52;RPS27A;VCP;UBC;UBB	4.159965846661784E-5	2.3578883857899857E-4
R-HSA-5218859	Regulated Necrosis	6	P07900;P62987;Q8WUM4;P62979;P0CG48;P0CG47	HSP90AA1;UBA52;PDCD6IP;RPS27A;UBC;UBB	4.548808653281888E-5	2.3578883857899857E-4
R-HSA-5627117	RHO GTPases Activate ROCKs	4	P23528;O75116;Q13464;P60660	CFL1;ROCK2;ROCK1;MYL6	4.7157767715799714E-5	2.3578883857899857E-4
R-HSA-9671793	Diseases of hemostasis	4	P04275;P05155;P13224;P00742	VWF;SERPING1;GP1BB;F10	4.7157767715799714E-5	2.3578883857899857E-4
R-HSA-168927	TICAM1, RIP1-mediated IKK complex recruitment	4	P62987;P62979;P0CG48;P0CG47	UBA52;RPS27A;UBC;UBB	4.7157767715799714E-5	2.3578883857899857E-4
R-HSA-6804760	Regulation of TP53 Activity through Methylation	4	P62987;P62979;P0CG48;P0CG47	UBA52;RPS27A;UBC;UBB	4.7157767715799714E-5	2.3578883857899857E-4
R-HSA-9679191	Potential therapeutics for SARS	9	P07900;P01706;O75116;P01743;P01742;Q13464;A2NJV5;P08238;P05556	HSP90AA1;IGLV2-11;ROCK2;IGHV1-46;IGHV1-69;ROCK1;IGKV2-29;HSP90AB1;ITGB1	4.9651138484874124E-5	2.482556924243706E-4
R-HSA-422475	Axon guidance	17	P05556;P08514;P05106;P07900;P07737;O75116;O43525;P0CG48;O14818;P60660;P23528;P62987;P62979;Q13464;P08238;Q9Y490;P0CG47	ITGB1;ITGA2B;ITGB3;HSP90AA1;PFN1;ROCK2;KCNQ3;UBC;PSMA7;MYL6;CFL1;UBA52;RPS27A;ROCK1;HSP90AB1;TLN1;UBB	5.128068914206363E-5	2.5640344571031815E-4
R-HSA-110313	Translesion synthesis by Y family DNA polymerases bypasses lesions on DNA template	5	P62987;P62979;P55072;P0CG48;P0CG47	UBA52;RPS27A;VCP;UBC;UBB	5.4226006361846046E-5	2.7113003180923023E-4
R-HSA-5689896	Ovarian tumor domain proteases	5	P62987;P62979;P55072;P0CG48;P0CG47	UBA52;RPS27A;VCP;UBC;UBB	5.4226006361846046E-5	2.7113003180923023E-4
R-HSA-140877	Formation of Fibrin Clot (Clotting Cascade)	5	P00742;P04275;P05155;P13224;P01008	F10;VWF;SERPING1;GP1BB;SERPINC1	5.4226006361846046E-5	2.7113003180923023E-4
R-HSA-5336415	Uptake and function of diphtheria toxin	3	P21926;P08238;P07900	CD9;HSP90AB1;HSP90AA1	5.529389998426559E-5	2.7646949992132797E-4
R-HSA-174577	Activation of C3 and C5	3	P06681;P00751;P0C0L4	C2;CFB;C4A	5.529389998426559E-5	2.7646949992132797E-4
R-HSA-2871837	FCERI mediated NF-kB activation	9	P01706;O14818;P62987;P01743;P62979;P01742;A2NJV5;P0CG48;P0CG47	IGLV2-11;PSMA7;UBA52;IGHV1-46;RPS27A;IGHV1-69;IGKV2-29;UBC;UBB	5.6992785622322906E-5	2.8496392811161453E-4
R-HSA-5358346	Hedgehog ligand biogenesis	6	O14818;P62987;P62979;P55072;P0CG48;P0CG47	PSMA7;UBA52;RPS27A;VCP;UBC;UBB	5.8930558429981517E-5	2.946527921499076E-4
R-HSA-6802952	Signaling by BRAF and RAF1 fusions	6	P08514;P62834;P61224;P04275;Q9Y490;P05106	ITGA2B;RAP1A;RAP1B;VWF;TLN1;ITGB3	6.405639808404473E-5	3.2028199042022365E-4
R-HSA-4641263	Regulation of FZD by ubiquitination	4	P62987;P62979;P0CG48;P0CG47	UBA52;RPS27A;UBC;UBB	6.928473815004388E-5	3.312251280038758E-4
R-HSA-6807004	Negative regulation of MET activity	4	P62987;P62979;P0CG48;P0CG47	UBA52;RPS27A;UBC;UBB	6.928473815004388E-5	3.312251280038758E-4
R-HSA-901032	ER Quality Control Compartment (ERQC)	4	P62987;P62979;P0CG48;P0CG47	UBA52;RPS27A;UBC;UBB	6.928473815004388E-5	3.312251280038758E-4
R-HSA-2168880	Scavenging of heme from plasma	7	P68871;P02647;P01743;P01742;A2NJV5;P69905;P01706	HBB;APOA1;IGHV1-46;IGHV1-69;IGKV2-29;HBA1;IGLV2-11	7.504374264355462E-5	3.312251280038758E-4
R-HSA-1643685	Disease	40	P00450;P08514;P05106;P07900;P58335;P13224;P0CG48;P21926;P02647;P62834;Q8WUM4;P61224;P00742;P62979;Q13464;P05155;P55072;P63104;Q9Y490;P05556;O75874;O75116;P43251;P19440;Q96F07;P13611;Q7L576;P01706;P16671;O14818;P62987;P01743;P01742;P04275;P02753;A2NJV5;P08238;P01861;P0CG47	CP;ITGA2B;ITGB3;HSP90AA1;ANTXR2;GP1BB;UBC;CD9;APOA1;RAP1A;PDCD6IP;RAP1B;F10;RPS27A;ROCK1;SERPING1;VCP;YWHAZ;TLN1;ITGB1;IDH1;ROCK2;BTD;GGT1;CYFIP2;VCAN;CYFIP1;IGLV2-11;CD36;PSMA7;UBA52;IGHV1-46;IGHV1-69;VWF;RBP4;IGKV2-29;HSP90AB1;IGHG4;UBB	7.532977345514613E-5	3.312251280038758E-4
R-HSA-3769402	Deactivation of the beta-catenin transactivating complex	5	P62987;P62979;P63104;P0CG48;P0CG47	UBA52;RPS27A;YWHAZ;UBC;UBB	7.667400292366011E-5	3.312251280038758E-4
R-HSA-450321	JNK (c-Jun kinases) phosphorylation and activation mediated by activated human TAK1	4	P62987;P62979;P0CG48;P0CG47	UBA52;RPS27A;UBC;UBB	8.280628200096896E-5	3.312251280038758E-4
R-HSA-2979096	NOTCH2 Activation and Transmission of Signal to the Nucleus	4	P62987;P62979;P0CG48;P0CG47	UBA52;RPS27A;UBC;UBB	8.280628200096896E-5	3.312251280038758E-4
R-HSA-912631	Regulation of signaling by CBL	4	P62987;P62979;P0CG48;P0CG47	UBA52;RPS27A;UBC;UBB	8.280628200096896E-5	3.312251280038758E-4
R-HSA-5205685	PINK1-PRKN Mediated Mitophagy	4	P62987;P62979;P0CG48;P0CG47	UBA52;RPS27A;UBC;UBB	8.280628200096896E-5	3.312251280038758E-4
R-HSA-983705	Signaling by the B Cell Receptor (BCR)	9	P01706;O14818;P62987;P01743;P62979;P01742;A2NJV5;P0CG48;P0CG47	IGLV2-11;PSMA7;UBA52;IGHV1-46;RPS27A;IGHV1-69;IGKV2-29;UBC;UBB	8.474294472549104E-5	3.3897177890196417E-4
R-HSA-9675108	Nervous system development	17	P05556;P08514;P05106;P07900;P07737;O75116;O43525;P0CG48;O14818;P60660;P23528;P62987;P62979;Q13464;P08238;Q9Y490;P0CG47	ITGB1;ITGA2B;ITGB3;HSP90AA1;PFN1;ROCK2;KCNQ3;UBC;PSMA7;MYL6;CFL1;UBA52;RPS27A;ROCK1;HSP90AB1;TLN1;UBB	8.931534253531215E-5	3.572613701412486E-4
R-HSA-166786	Creation of C4 and C2 activators	7	P01743;P01742;A2NJV5;P02741;P01861;Q15485;P01706	IGHV1-46;IGHV1-69;IGKV2-29;CRP;IGHG4;FCN2;IGLV2-11	9.578846742375191E-5	3.8315386969500764E-4
R-HSA-382556	ABC-family proteins mediated transport	7	O14818;P62987;P02647;P62979;P55072;P0CG48;P0CG47	PSMA7;UBA52;APOA1;RPS27A;VCP;UBC;UBB	9.578846742375191E-5	3.8315386969500764E-4
R-HSA-937041	IKK complex recruitment mediated by RIP1	4	P62987;P62979;P0CG48;P0CG47	UBA52;RPS27A;UBC;UBB	9.815151077396944E-5	3.9260604309587777E-4
R-HSA-8876384	Listeria monocytogenes entry into host cells	4	P62987;P62979;P0CG48;P0CG47	UBA52;RPS27A;UBC;UBB	9.815151077396944E-5	3.9260604309587777E-4
R-HSA-450302	activated TAK1 mediates p38 MAPK activation	4	P62987;P62979;P0CG48;P0CG47	UBA52;RPS27A;UBC;UBB	9.815151077396944E-5	3.9260604309587777E-4
R-HSA-9637687	Suppression of phagosomal maturation	4	P62987;P62979;P0CG48;P0CG47	UBA52;RPS27A;UBC;UBB	9.815151077396944E-5	3.9260604309587777E-4
R-HSA-445989	TAK1-dependent IKK and NF-kappa-B activation	5	P62987;P62979;P0DJI8;P0CG48;P0CG47	UBA52;RPS27A;SAA1;UBC;UBB	1.0567858575016853E-4	4.227143430006741E-4
R-HSA-174048	APC/C:Cdc20 mediated degradation of Cyclin B	4	P62987;P62979;P0CG48;P0CG47	UBA52;RPS27A;UBC;UBB	1.1546347350677166E-4	4.6185389402708665E-4
R-HSA-175474	Assembly Of The HIV Virion	4	P62987;P62979;P0CG48;P0CG47	UBA52;RPS27A;UBC;UBB	1.1546347350677166E-4	4.6185389402708665E-4
R-HSA-5696397	Gap-filling DNA repair synthesis and ligation in GG-NER	4	P62987;P62979;P0CG48;P0CG47	UBA52;RPS27A;UBC;UBB	1.3488840498887544E-4	5.395536199555018E-4
R-HSA-9013507	NOTCH3 Activation and Transmission of Signal to the Nucleus	4	P62987;P62979;P0CG48;P0CG47	UBA52;RPS27A;UBC;UBB	1.3488840498887544E-4	5.395536199555018E-4
R-HSA-9705462	Inactivation of CSF3 (G-CSF) signaling	4	P62987;P62979;P0CG48;P0CG47	UBA52;RPS27A;UBC;UBB	1.3488840498887544E-4	5.395536199555018E-4
R-HSA-8982491	Glycogen metabolism	4	P62987;P62979;P0CG48;P0CG47	UBA52;RPS27A;UBC;UBB	1.3488840498887544E-4	5.395536199555018E-4
R-HSA-3000178	ECM proteoglycans	6	P05556;P05106;P08514;P24821;P13611;P04004	ITGB1;ITGB3;ITGA2B;TNC;VCAN;VTN	1.375907313050373E-4	5.503629252201492E-4
R-HSA-174824	Plasma lipoprotein assembly, remodeling, and clearance	6	P02649;P62987;P02647;P62979;P0CG48;P0CG47	APOE;UBA52;APOA1;RPS27A;UBC;UBB	1.375907313050373E-4	5.503629252201492E-4
R-HSA-73893	DNA Damage Bypass	5	P62987;P62979;P55072;P0CG48;P0CG47	UBA52;RPS27A;VCP;UBC;UBB	1.4244887866066147E-4	5.697955146426459E-4
R-HSA-512988	Interleukin-3, Interleukin-5 and GM-CSF signaling	5	P62987;P62979;P63104;P0CG48;P0CG47	UBA52;RPS27A;YWHAZ;UBC;UBB	1.4244887866066147E-4	5.697955146426459E-4
R-HSA-179409	APC-Cdc20 mediated degradation of Nek2A	4	P62987;P62979;P0CG48;P0CG47	UBA52;RPS27A;UBC;UBB	1.5657551122660873E-4	6.175009704404433E-4
R-HSA-2173788	Downregulation of TGF-beta receptor signaling	4	P62987;P62979;P0CG48;P0CG47	UBA52;RPS27A;UBC;UBB	1.5657551122660873E-4	6.175009704404433E-4
R-HSA-901042	Calnexin/calreticulin cycle	4	P62987;P62979;P0CG48;P0CG47	UBA52;RPS27A;UBC;UBB	1.5657551122660873E-4	6.175009704404433E-4
R-HSA-9648002	RAS processing	4	P62987;P62979;P0CG48;P0CG47	UBA52;RPS27A;UBC;UBB	1.5657551122660873E-4	6.175009704404433E-4
R-HSA-211733	Regulation of activated PAK-2p34 by proteasome mediated degradation	5	O14818;P62987;P62979;P0CG48;P0CG47	PSMA7;UBA52;RPS27A;UBC;UBB	1.7191944510774881E-4	6.175009704404433E-4
R-HSA-9612973	Autophagy	8	P07900;P68871;P62987;P62979;P55072;P08238;P0CG48;P0CG47	HSP90AA1;HBB;UBA52;RPS27A;VCP;HSP90AB1;UBC;UBB	1.7454036178810028E-4	6.175009704404433E-4
R-HSA-5673001	RAF/MAP kinase cascade	11	P08514;P05106;O14818;P62987;P62834;P61224;P62979;P04275;P0CG48;Q9Y490;P0CG47	ITGA2B;ITGB3;PSMA7;UBA52;RAP1A;RAP1B;RPS27A;VWF;UBC;TLN1;UBB	2.0362899858272776E-4	6.175009704404433E-4
R-HSA-69601	Ubiquitin Mediated Degradation of Phosphorylated Cdc25A	5	O14818;P62987;P62979;P0CG48;P0CG47	PSMA7;UBA52;RPS27A;UBC;UBB	2.058336568134811E-4	6.175009704404433E-4
R-HSA-9762114	GSK3B and BTRC:CUL1-mediated-degradation of NFE2L2	5	O14818;P62987;P62979;P0CG48;P0CG47	PSMA7;UBA52;RPS27A;UBC;UBB	2.058336568134811E-4	6.175009704404433E-4
R-HSA-69610	p53-Independent DNA Damage Response	5	O14818;P62987;P62979;P0CG48;P0CG47	PSMA7;UBA52;RPS27A;UBC;UBB	2.058336568134811E-4	6.175009704404433E-4
R-HSA-69613	p53-Independent G1/S DNA damage checkpoint	5	O14818;P62987;P62979;P0CG48;P0CG47	PSMA7;UBA52;RPS27A;UBC;UBB	2.058336568134811E-4	6.175009704404433E-4
R-HSA-75815	Ubiquitin-dependent degradation of Cyclin D	5	O14818;P62987;P62979;P0CG48;P0CG47	PSMA7;UBA52;RPS27A;UBC;UBB	2.058336568134811E-4	6.175009704404433E-4
R-HSA-349425	Autodegradation of the E3 ubiquitin ligase COP1	5	O14818;P62987;P62979;P0CG48;P0CG47	PSMA7;UBA52;RPS27A;UBC;UBB	2.058336568134811E-4	6.175009704404433E-4
R-HSA-9663891	Selective autophagy	6	P07900;P62987;P62979;P55072;P0CG48;P0CG47	HSP90AA1;UBA52;RPS27A;VCP;UBC;UBB	2.0666035457417298E-4	6.199810637225189E-4
R-HSA-9679506	SARS-CoV Infections	15	P05556;P07900;O75116;P0CG48;P01706;P62987;P01743;P62979;P01742;Q13464;A2NJV5;P55072;P63104;P08238;P0CG47	ITGB1;HSP90AA1;ROCK2;UBC;IGLV2-11;UBA52;IGHV1-46;RPS27A;IGHV1-69;ROCK1;IGKV2-29;VCP;YWHAZ;HSP90AB1;UBB	2.102829106145343E-4	6.308487318436029E-4
R-HSA-9013694	Signaling by NOTCH4	6	O14818;P62987;P62979;P63104;P0CG48;P0CG47	PSMA7;UBA52;RPS27A;YWHAZ;UBC;UBB	2.204390785687238E-4	6.613172357061714E-4
R-HSA-180534	Vpu mediated degradation of CD4	5	O14818;P62987;P62979;P0CG48;P0CG47	PSMA7;UBA52;RPS27A;UBC;UBB	2.24590990602902E-4	6.73772971808706E-4
R-HSA-169911	Regulation of Apoptosis	5	O14818;P62987;P62979;P0CG48;P0CG47	PSMA7;UBA52;RPS27A;UBC;UBB	2.24590990602902E-4	6.73772971808706E-4
R-HSA-6802957	Oncogenic MAPK signaling	6	P08514;P62834;P61224;P04275;Q9Y490;P05106	ITGA2B;RAP1A;RAP1B;VWF;TLN1;ITGB3	2.349320014803924E-4	7.047960044411772E-4
R-HSA-5205647	Mitophagy	4	P62987;P62979;P0CG48;P0CG47	UBA52;RPS27A;UBC;UBB	2.3674216732483266E-4	7.10226501974498E-4
R-HSA-5684996	MAPK1/MAPK3 signaling	11	P08514;P05106;O14818;P62987;P62834;P61224;P62979;P04275;P0CG48;Q9Y490;P0CG47	ITGA2B;ITGB3;PSMA7;UBA52;RAP1A;RAP1B;RPS27A;VWF;UBC;TLN1;UBB	2.4906006079861154E-4	7.471801823958346E-4
R-HSA-8854050	FBXL7 down-regulates AURKA during mitotic entry and in early mitosis	5	O14818;P62987;P62979;P0CG48;P0CG47	PSMA7;UBA52;RPS27A;UBC;UBB	2.659836803010629E-4	7.979510409031887E-4
R-HSA-174113	SCF-beta-TrCP mediated degradation of Emi1	5	O14818;P62987;P62979;P0CG48;P0CG47	PSMA7;UBA52;RPS27A;UBC;UBB	2.659836803010629E-4	7.979510409031887E-4
R-HSA-4641257	Degradation of AXIN	5	O14818;P62987;P62979;P0CG48;P0CG47	PSMA7;UBA52;RPS27A;UBC;UBB	2.659836803010629E-4	7.979510409031887E-4
R-HSA-8941858	Regulation of RUNX3 expression and activity	5	O14818;P62987;P62979;P0CG48;P0CG47	PSMA7;UBA52;RPS27A;UBC;UBB	2.659836803010629E-4	7.979510409031887E-4
R-HSA-3371511	HSF1 activation	3	P55072;P08238;P07900	VCP;HSP90AB1;HSP90AA1	2.684622025463934E-4	8.053866076391802E-4
R-HSA-8866652	Synthesis of active ubiquitin: roles of E1 and E2 enzymes	4	P62987;P62979;P0CG48;P0CG47	UBA52;RPS27A;UBC;UBB	2.6902227835490233E-4	8.07066835064707E-4
R-HSA-110314	Recognition of DNA damage by PCNA-containing replication complex	4	P62987;P62979;P0CG48;P0CG47	UBA52;RPS27A;UBC;UBB	2.6902227835490233E-4	8.07066835064707E-4
R-HSA-2173795	Downregulation of SMAD2/3:SMAD4 transcriptional activity	4	P62987;P62979;P0CG48;P0CG47	UBA52;RPS27A;UBC;UBB	2.6902227835490233E-4	8.07066835064707E-4
R-HSA-5654732	Negative regulation of FGFR3 signaling	4	P62987;P62979;P0CG48;P0CG47	UBA52;RPS27A;UBC;UBB	2.6902227835490233E-4	8.07066835064707E-4
R-HSA-9674555	Signaling by CSF3 (G-CSF)	4	P62987;P62979;P0CG48;P0CG47	UBA52;RPS27A;UBC;UBB	2.6902227835490233E-4	8.07066835064707E-4
R-HSA-9682385	FLT3 signaling in disease	4	P62987;P62979;P0CG48;P0CG47	UBA52;RPS27A;UBC;UBB	2.6902227835490233E-4	8.07066835064707E-4
R-HSA-180585	Vif-mediated degradation of APOBEC3G	5	O14818;P62987;P62979;P0CG48;P0CG47	PSMA7;UBA52;RPS27A;UBC;UBB	2.887333378773782E-4	8.662000136321346E-4
R-HSA-450408	AUF1 (hnRNP D0) binds and destabilizes mRNA	5	O14818;P62987;P62979;P0CG48;P0CG47	PSMA7;UBA52;RPS27A;UBC;UBB	2.887333378773782E-4	8.662000136321346E-4
R-HSA-1227986	Signaling by ERBB2	5	P07900;P62987;P62979;P0CG48;P0CG47	HSP90AA1;UBA52;RPS27A;UBC;UBB	2.887333378773782E-4	8.662000136321346E-4
R-HSA-450531	Regulation of mRNA stability by proteins that bind AU-rich elements	6	O14818;P62987;P62979;P63104;P0CG48;P0CG47	PSMA7;UBA52;RPS27A;YWHAZ;UBC;UBB	3.005749380513567E-4	9.017248141540701E-4
R-HSA-917729	Endosomal Sorting Complex Required For Transport (ESCRT)	4	P62987;P62979;P0CG48;P0CG47	UBA52;RPS27A;UBC;UBB	3.0434806379997514E-4	9.130441913999254E-4
R-HSA-5689901	Metalloprotease DUBs	4	P62987;P62979;P0CG48;P0CG47	UBA52;RPS27A;UBC;UBB	3.0434806379997514E-4	9.130441913999254E-4
R-HSA-182971	EGFR downregulation	4	P62987;P62979;P0CG48;P0CG47	UBA52;RPS27A;UBC;UBB	3.0434806379997514E-4	9.130441913999254E-4
R-HSA-2122948	Activated NOTCH1 Transmits Signal to the Nucleus	4	P62987;P62979;P0CG48;P0CG47	UBA52;RPS27A;UBC;UBB	3.0434806379997514E-4	9.130441913999254E-4
R-HSA-5654733	Negative regulation of FGFR4 signaling	4	P62987;P62979;P0CG48;P0CG47	UBA52;RPS27A;UBC;UBB	3.0434806379997514E-4	9.130441913999254E-4
R-HSA-9680350	Signaling by CSF1 (M-CSF) in myeloid cells	4	P62987;P62979;P0CG48;P0CG47	UBA52;RPS27A;UBC;UBB	3.0434806379997514E-4	9.130441913999254E-4
R-HSA-4641258	Degradation of DVL	5	O14818;P62987;P62979;P0CG48;P0CG47	PSMA7;UBA52;RPS27A;UBC;UBB	3.129298404792591E-4	9.387895214377773E-4
R-HSA-69541	Stabilization of p53	5	O14818;P62987;P62979;P0CG48;P0CG47	PSMA7;UBA52;RPS27A;UBC;UBB	3.129298404792591E-4	9.387895214377773E-4
R-HSA-9755511	KEAP1-NFE2L2 pathway	7	O14818;O75874;P62987;P62979;P55072;P0CG48;P0CG47	PSMA7;IDH1;UBA52;RPS27A;VCP;UBC;UBB	3.2452894437651203E-4	9.735868331295361E-4
R-HSA-5656169	Termination of translesion DNA synthesis	4	P62987;P62979;P0CG48;P0CG47	UBA52;RPS27A;UBC;UBB	3.428823768134581E-4	0.0010286471304403744
R-HSA-8866654	E3 ubiquitin ligases ubiquitinate target proteins	5	P62987;P62979;P55072;P0CG48;P0CG47	UBA52;RPS27A;VCP;UBC;UBB	3.6590346809795005E-4	0.0010977104042938501
R-HSA-5676590	NIK-->noncanonical NF-kB signaling	5	O14818;P62987;P62979;P0CG48;P0CG47	PSMA7;UBA52;RPS27A;UBC;UBB	3.6590346809795005E-4	0.0010977104042938501
R-HSA-4086400	PCP/CE pathway	6	O14818;P07737;P62987;P62979;P0CG48;P0CG47	PSMA7;PFN1;UBA52;RPS27A;UBC;UBB	3.7982305106021297E-4	0.001139469153180639
R-HSA-9711123	Cellular response to chemical stress	9	O14818;O75874;P68871;P62987;P62979;P55072;P69905;P0CG48;P0CG47	PSMA7;IDH1;HBB;UBA52;RPS27A;VCP;HBA1;UBC;UBB	3.8244033901801977E-4	0.0011473210170540593
R-HSA-5357801	Programmed Cell Death	9	P07900;O14818;P62987;Q8WUM4;P62979;Q13464;P63104;P0CG48;P0CG47	HSP90AA1;PSMA7;UBA52;PDCD6IP;RPS27A;ROCK1;YWHAZ;UBC;UBB	3.8244033901801977E-4	0.0011473210170540593
R-HSA-5357956	TNFR1-induced NF-kappa-B signaling pathway	4	P62987;P62979;P0CG48;P0CG47	UBA52;RPS27A;UBC;UBB	3.8478970008937186E-4	0.0011543691002681156
R-HSA-1980145	Signaling by NOTCH2	4	P62987;P62979;P0CG48;P0CG47	UBA52;RPS27A;UBC;UBB	3.8478970008937186E-4	0.0011543691002681156
R-HSA-5610780	Degradation of GLI1 by the proteasome	5	O14818;P62987;P62979;P0CG48;P0CG47	PSMA7;UBA52;RPS27A;UBC;UBB	3.948031293620202E-4	0.0011789727864151
R-HSA-5610785	GLI3 is processed to GLI3R by the proteasome	5	O14818;P62987;P62979;P0CG48;P0CG47	PSMA7;UBA52;RPS27A;UBC;UBB	3.948031293620202E-4	0.0011789727864151
R-HSA-5610783	Degradation of GLI2 by the proteasome	5	O14818;P62987;P62979;P0CG48;P0CG47	PSMA7;UBA52;RPS27A;UBC;UBB	3.948031293620202E-4	0.0011789727864151
R-HSA-187577	SCF(Skp2)-mediated degradation of p27/p21	5	O14818;P62987;P62979;P0CG48;P0CG47	PSMA7;UBA52;RPS27A;UBC;UBB	3.948031293620202E-4	0.0011789727864151
R-HSA-5607761	Dectin-1 mediated noncanonical NF-kB signaling	5	O14818;P62987;P62979;P0CG48;P0CG47	PSMA7;UBA52;RPS27A;UBC;UBB	3.948031293620202E-4	0.0011789727864151
R-HSA-1236974	ER-Phagosome pathway	6	P16671;O14818;P62987;P62979;P0CG48;P0CG47	CD36;PSMA7;UBA52;RPS27A;UBC;UBB	4.0197829980148647E-4	0.0011789727864151
R-HSA-2454202	Fc epsilon receptor (FCERI) signaling	9	P01706;O14818;P62987;P01743;P62979;P01742;A2NJV5;P0CG48;P0CG47	IGLV2-11;PSMA7;UBA52;IGHV1-46;RPS27A;IGHV1-69;IGKV2-29;UBC;UBB	4.085959837426545E-4	0.0011789727864151
R-HSA-170834	Signaling by TGF-beta Receptor Complex	6	P05556;P05106;P62987;P62979;P0CG48;P0CG47	ITGB1;ITGB3;UBA52;RPS27A;UBC;UBB	4.251312884882008E-4	0.0011789727864151
R-HSA-168643	Nucleotide-binding domain, leucine rich repeat containing receptor (NLR) signaling pathways	5	P62987;P62979;P08238;P0CG48;P0CG47	UBA52;RPS27A;HSP90AB1;UBC;UBB	4.253946603490766E-4	0.0011789727864151
R-HSA-2559585	Oncogene Induced Senescence	4	P62987;P62979;P0CG48;P0CG47	UBA52;RPS27A;UBC;UBB	4.3023597567282135E-4	0.0011789727864151
R-HSA-9683701	Translation of Structural Proteins	4	P62987;P62979;P0CG48;P0CG47	UBA52;RPS27A;UBC;UBB	4.3023597567282135E-4	0.0011789727864151
R-HSA-5663084	Diseases of carbohydrate metabolism	4	P62987;P62979;P0CG48;P0CG47	UBA52;RPS27A;UBC;UBB	4.3023597567282135E-4	0.0011789727864151
R-HSA-173623	Classical antibody-mediated complement activation	6	P01743;P01742;A2NJV5;P02741;P01861;P01706	IGHV1-46;IGHV1-69;IGKV2-29;CRP;IGHG4;IGLV2-11	4.49313095333137E-4	0.0011789727864151
R-HSA-1236394	Signaling by ERBB4	5	P02649;P62987;P62979;P0CG48;P0CG47	APOE;UBA52;RPS27A;UBC;UBB	4.5774171347334747E-4	0.0011789727864151
R-HSA-9759194	Nuclear events mediated by NFE2L2	6	O14818;O75874;P62987;P62979;P0CG48;P0CG47	PSMA7;IDH1;UBA52;RPS27A;UBC;UBB	4.745552790796914E-4	0.0011789727864151
R-HSA-936440	Negative regulators of DDX58/IFIH1 signaling	4	P62987;P62979;P0CG48;P0CG47	UBA52;RPS27A;UBC;UBB	4.793884398078818E-4	0.0011789727864151
R-HSA-5654726	Negative regulation of FGFR1 signaling	4	P62987;P62979;P0CG48;P0CG47	UBA52;RPS27A;UBC;UBB	4.793884398078818E-4	0.0011789727864151
R-HSA-194315	Signaling by Rho GTPases	17	Q658P3;P07900;P07737;P12814;O75116;Q96F07;Q7L576;P60660;P23528;Q14344;Q13464;P55072;P63104;P08238;P80723;P21333;P05556	STEAP3;HSP90AA1;PFN1;ACTN1;ROCK2;CYFIP2;CYFIP1;MYL6;CFL1;GNA13;ROCK1;VCP;YWHAZ;HSP90AB1;BASP1;FLNA;ITGB1	5.0175843743272E-4	0.0011789727864151
R-HSA-174084	Autodegradation of Cdh1 by Cdh1:APC/C	5	O14818;P62987;P62979;P0CG48;P0CG47	PSMA7;UBA52;RPS27A;UBC;UBB	5.279615168312102E-4	0.0011789727864151
R-HSA-9033241	Peroxisomal protein import	5	O75874;P62987;P62979;P0CG48;P0CG47	IDH1;UBA52;RPS27A;UBC;UBB	5.279615168312102E-4	0.0011789727864151
R-HSA-4608870	Asymmetric localization of PCP proteins	5	O14818;P62987;P62979;P0CG48;P0CG47	PSMA7;UBA52;RPS27A;UBC;UBB	5.279615168312102E-4	0.0011789727864151
R-HSA-6804757	Regulation of TP53 Degradation	4	P62987;P62979;P0CG48;P0CG47	UBA52;RPS27A;UBC;UBB	5.324154627169841E-4	0.0011789727864151
R-HSA-2173796	SMAD2/SMAD3:SMAD4 heterotrimer regulates transcription	4	P62987;P62979;P0CG48;P0CG47	UBA52;RPS27A;UBC;UBB	5.324154627169841E-4	0.0011789727864151
R-HSA-5619115	Disorders of transmembrane transporters	8	P00450;O14818;P62987;P02647;P62979;P55072;P0CG48;P0CG47	CP;PSMA7;UBA52;APOA1;RPS27A;VCP;UBC;UBB	5.538542525519441E-4	0.0011789727864151
R-HSA-4420097	VEGFA-VEGFR2 Pathway	6	P07900;O75116;Q96F07;Q13464;Q7L576;P05106	HSP90AA1;ROCK2;CYFIP2;ROCK1;CYFIP1;ITGB3	5.867755250602569E-4	0.0011789727864151
R-HSA-168638	NOD1/2 Signaling Pathway	4	P62987;P62979;P0CG48;P0CG47	UBA52;RPS27A;UBC;UBB	5.8948639320755E-4	0.0011789727864151
R-HSA-5654727	Negative regulation of FGFR2 signaling	4	P62987;P62979;P0CG48;P0CG47	UBA52;RPS27A;UBC;UBB	5.8948639320755E-4	0.0011789727864151
R-HSA-6806003	Regulation of TP53 Expression and Degradation	4	P62987;P62979;P0CG48;P0CG47	UBA52;RPS27A;UBC;UBB	5.8948639320755E-4	0.0011789727864151
R-HSA-9833109	Evasion by RSV of host interferon responses	4	P62987;P62979;P0CG48;P0CG47	UBA52;RPS27A;UBC;UBB	5.8948639320755E-4	0.0011789727864151
R-HSA-1234176	Oxygen-dependent proline hydroxylation of Hypoxia-inducible Factor Alpha	5	O14818;P62987;P62979;P0CG48;P0CG47	PSMA7;UBA52;RPS27A;UBC;UBB	6.059894869869797E-4	0.0012119789739739595
R-HSA-69563	p53-Dependent G1 DNA Damage Response	5	O14818;P62987;P62979;P0CG48;P0CG47	PSMA7;UBA52;RPS27A;UBC;UBB	6.059894869869797E-4	0.0012119789739739595
R-HSA-69580	p53-Dependent G1/S DNA damage checkpoint	5	O14818;P62987;P62979;P0CG48;P0CG47	PSMA7;UBA52;RPS27A;UBC;UBB	6.059894869869797E-4	0.0012119789739739595
R-HSA-392517	Rap1 signalling	3	P61224;P63104;P62834	RAP1B;YWHAZ;RAP1A	6.178595932719855E-4	0.001235719186543971
R-HSA-75892	Platelet Adhesion to exposed collagen	3	P04275;P13224;P05556	VWF;GP1BB;ITGB1	6.178595932719855E-4	0.001235719186543971
R-HSA-399954	Sema3A PAK dependent Axon repulsion	3	P23528;P08238;P07900	CFL1;HSP90AB1;HSP90AA1	6.178595932719855E-4	0.001235719186543971
R-HSA-5210891	Uptake and function of anthrax toxins	2	Q8WUM4;P58335	PDCD6IP;ANTXR2	6.178595932719855E-4	0.001235719186543971
R-HSA-1169091	Activation of NF-kappaB in B cells	5	O14818;P62987;P62979;P0CG48;P0CG47	PSMA7;UBA52;RPS27A;UBC;UBB	6.480998703248808E-4	0.0012961997406497616
R-HSA-5696394	DNA Damage Recognition in GG-NER	4	P62987;P62979;P0CG48;P0CG47	UBA52;RPS27A;UBC;UBB	6.507714080041804E-4	0.0013015428160083609
R-HSA-6783310	Fanconi Anemia Pathway	4	P62987;P62979;P0CG48;P0CG47	UBA52;RPS27A;UBC;UBB	6.507714080041804E-4	0.0013015428160083609
R-HSA-9716542	Signaling by Rho GTPases, Miro GTPases and RHOBTB3	17	Q658P3;P07900;P07737;P12814;O75116;Q96F07;Q7L576;P60660;P23528;Q14344;Q13464;P55072;P63104;P08238;P80723;P21333;P05556	STEAP3;HSP90AA1;PFN1;ACTN1;ROCK2;CYFIP2;CYFIP1;MYL6;CFL1;GNA13;ROCK1;VCP;YWHAZ;HSP90AB1;BASP1;FLNA;ITGB1	6.518042316555617E-4	0.0013036084633111233
R-HSA-5683057	MAPK family signaling cascades	11	P08514;P05106;O14818;P62987;P62834;P61224;P62979;P04275;P0CG48;Q9Y490;P0CG47	ITGA2B;ITGB3;PSMA7;UBA52;RAP1A;RAP1B;RPS27A;VWF;UBC;TLN1;UBB	6.899568007189272E-4	0.0013799136014378544
R-HSA-174154	APC/C:Cdc20 mediated degradation of Securin	5	O14818;P62987;P62979;P0CG48;P0CG47	PSMA7;UBA52;RPS27A;UBC;UBB	6.923658898138063E-4	0.0013847317796276126
R-HSA-69615	G1/S DNA Damage Checkpoints	5	O14818;P62987;P62979;P0CG48;P0CG47	PSMA7;UBA52;RPS27A;UBC;UBB	6.923658898138063E-4	0.0013847317796276126
R-HSA-5653656	Vesicle-mediated transport	18	P07900;P0CG48;P01706;P16671;P68871;P02649;P01009;P62987;P02647;P01743;P62979;P33908;P01742;A2NJV5;P69905;P63104;P0DJI8;P0CG47	HSP90AA1;UBC;IGLV2-11;CD36;HBB;APOE;SERPINA1;UBA52;APOA1;IGHV1-46;RPS27A;MAN1A1;IGHV1-69;IGKV2-29;HBA1;YWHAZ;SAA1;UBB	6.933582557415718E-4	0.0013867165114831437
R-HSA-9637690	Response of Mtb to phagocytosis	4	P62987;P62979;P0CG48;P0CG47	UBA52;RPS27A;UBC;UBB	7.164413657048119E-4	0.0014328827314096237
R-HSA-9607240	FLT3 Signaling	4	P62987;P62979;P0CG48;P0CG47	UBA52;RPS27A;UBC;UBB	7.164413657048119E-4	0.0014328827314096237
R-HSA-9918449	Defective visual phototransduction due to STRA6 loss of function	2	P02766; P02753	TTR;RBP4	7.234022104178894E-4	0.0014468044208357789
R-HSA-8948751	Regulation of PTEN stability and activity	5	O14818;P62987;P62979;P0CG48;P0CG47	PSMA7;UBA52;RPS27A;UBC;UBB	7.388570218163082E-4	0.0014777140436326164
R-HSA-5658442	Regulation of RAS by GAPs	5	O14818;P62987;P62979;P0CG48;P0CG47	PSMA7;UBA52;RPS27A;UBC;UBB	7.388570218163082E-4	0.0014777140436326164
R-HSA-446343	Localization of the PINCH-ILK-PARVIN complex to focal adhesions	2	Q13418;P05556	ILK;ITGB1	7.954417105779932E-4	0.0015908834211559864
R-HSA-166016	Toll Like Receptor 4 (TLR4) Cascade	7	P18428;P16671;P62987;P62979;P0DJI8;P0CG48;P0CG47	LBP;CD36;UBA52;RPS27A;SAA1;UBC;UBB	8.024867293521254E-4	0.0016049734587042508
R-HSA-68949	Orc1 removal from chromatin	5	O14818;P62987;P62979;P0CG48;P0CG47	PSMA7;UBA52;RPS27A;UBC;UBB	8.387961347571249E-4	0.0016775922695142498
R-HSA-5696400	Dual Incision in GG-NER	4	P62987;P62979;P0CG48;P0CG47	UBA52;RPS27A;UBC;UBB	8.616221089043918E-4	0.0017232442178087837
R-HSA-9664422	FCGR3A-mediated phagocytosis	7	P01743;Q96F07;P01742;A2NJV5;Q7L576;P01861;P01706	IGHV1-46;CYFIP2;IGHV1-69;IGKV2-29;CYFIP1;IGHG4;IGLV2-11	8.676472837552129E-4	0.0017352945675104259
R-HSA-9664417	Leishmania phagocytosis	7	P01743;Q96F07;P01742;A2NJV5;Q7L576;P01861;P01706	IGHV1-46;CYFIP2;IGHV1-69;IGKV2-29;CYFIP1;IGHG4;IGLV2-11	8.676472837552129E-4	0.0017352945675104259
R-HSA-9664407	Parasite infection	7	P01743;Q96F07;P01742;A2NJV5;Q7L576;P01861;P01706	IGHV1-46;CYFIP2;IGHV1-69;IGKV2-29;CYFIP1;IGHG4;IGLV2-11	8.676472837552129E-4	0.0017352945675104259
R-HSA-195258	RHO GTPase Effectors	10	P07737;P60660;P23528;O75116;Q96F07;Q13464;P63104;Q7L576;P21333;P05556	PFN1;MYL6;CFL1;ROCK2;CYFIP2;ROCK1;YWHAZ;CYFIP1;FLNA;ITGB1	8.713913653571881E-4	0.0017427827307143762
R-HSA-1236975	Antigen processing-Cross presentation	6	P16671;O14818;P62987;P62979;P0CG48;P0CG47	CD36;PSMA7;UBA52;RPS27A;UBC;UBB	9.14402165637318E-4	0.001828804331274636
R-HSA-9861718	Regulation of pyruvate metabolism	4	P0CG47; P62987; P62979; P0CG48	UBB;UBA52;RPS27A;UBC	9.413961997924991E-4	0.0018827923995849982
R-HSA-174184	Cdc20:Phospho-APC/C mediated degradation of Cyclin A	5	O14818;P62987;P62979;P0CG48;P0CG47	PSMA7;UBA52;RPS27A;UBC;UBB	9.484870652969324E-4	0.0018969741305938648
R-HSA-69017	CDK-mediated phosphorylation and removal of Cdc6	5	O14818;P62987;P62979;P0CG48;P0CG47	PSMA7;UBA52;RPS27A;UBC;UBB	9.484870652969324E-4	0.0018969741305938648
R-HSA-194138	Signaling by VEGF	6	P07900;O75116;Q96F07;Q13464;Q7L576;P05106	HSP90AA1;ROCK2;CYFIP2;ROCK1;CYFIP1;ITGB3	9.580607394454876E-4	0.0019161214788909753
R-HSA-6785807	Interleukin-4 and Interleukin-13 signaling	6	P07900;P18428;P16671;P01861;P0DJI8;P05556	HSP90AA1;LBP;CD36;IGHG4;SAA1;ITGB1	0.0010033072928519182	0.0020066145857038364
R-HSA-174178	APC/C:Cdh1 mediated degradation of Cdc20 and other APC/C:Cdh1 targeted proteins in late mitosis/early G1	5	O14818;P62987;P62979;P0CG48;P0CG47	PSMA7;UBA52;RPS27A;UBC;UBB	0.001007170388952705	0.00201434077790541
R-HSA-179419	APC:Cdc20 mediated degradation of cell cycle proteins prior to satisfation of the cell cycle checkpoint	5	O14818;P62987;P62979;P0CG48;P0CG47	PSMA7;UBA52;RPS27A;UBC;UBB	0.001007170388952705	0.00201434077790541
R-HSA-8939902	Regulation of RUNX2 expression and activity	5	O14818;P62987;P62979;P0CG48;P0CG47	PSMA7;UBA52;RPS27A;UBC;UBB	0.001007170388952705	0.00201434077790541
R-HSA-1474244	Extracellular matrix organization	10	P05556;P05106;P08514;P23229;P16284;P12814;P24821;P13611;P04275;P04004	ITGB1;ITGB3;ITGA2B;ITGA6;PECAM1;ACTN1;TNC;VCAN;VWF;VTN	0.0010139169394181025	0.002027833878836205
R-HSA-5696395	Formation of Incision Complex in GG-NER	4	P62987;P62979;P0CG48;P0CG47	UBA52;RPS27A;UBC;UBB	0.0010264038613747584	0.0020528077227495167
R-HSA-5654743	Signaling by FGFR4	4	P62987;P62979;P0CG48;P0CG47	UBA52;RPS27A;UBC;UBB	0.0010264038613747584	0.0020528077227495167
R-HSA-5654741	Signaling by FGFR3	4	P62987;P62979;P0CG48;P0CG47	UBA52;RPS27A;UBC;UBB	0.0010264038613747584	0.0020528077227495167
R-HSA-5675221	Negative regulation of MAPK pathway	4	P62987;P62979;P0CG48;P0CG47	UBA52;RPS27A;UBC;UBB	0.0011165756173131536	0.002233151234626307
R-HSA-1500931	Cell-Cell communication	7	O43707;P23229;P12814;P48059;Q13418;P21333;P05556	ACTN4;ITGA6;ACTN1;LIMS1;ILK;FLNA;ITGB1	0.001129282274325849	0.002258564548651698
R-HSA-176409	APC/C:Cdc20 mediated degradation of mitotic proteins	5	O14818;P62987;P62979;P0CG48;P0CG47	PSMA7;UBA52;RPS27A;UBC;UBB	0.001132579869453254	0.002265159738906508
R-HSA-204998	Cell death signalling via NRAGE, NRIF and NADE	5	P62987;P62979;Q14344;P0CG48;P0CG47	UBA52;RPS27A;GNA13;UBC;UBB	0.001132579869453254	0.002265159738906508
R-HSA-1234174	Cellular response to hypoxia	5	O14818;P62987;P62979;P0CG48;P0CG47	PSMA7;UBA52;RPS27A;UBC;UBB	0.001132579869453254	0.002265159738906508
R-HSA-416572	Sema4D induced cell migration and growth-cone collapse	3	O75116;Q13464;P60660	ROCK2;ROCK1;MYL6	0.001171744856959589	0.002343489713919178
R-HSA-9824443	Parasitic Infection Pathways	9	P19440;P01743;Q96F07;P01742;A2NJV5;Q7L576;P08238;P01861;P01706	GGT1;IGHV1-46;CYFIP2;IGHV1-69;IGKV2-29;CYFIP1;HSP90AB1;IGHG4;IGLV2-11	0.0011953793007838387	0.0023907586015676774
R-HSA-9658195	Leishmania infection	9	P19440;P01743;Q96F07;P01742;A2NJV5;Q7L576;P08238;P01861;P01706	GGT1;IGHV1-46;CYFIP2;IGHV1-69;IGKV2-29;CYFIP1;HSP90AB1;IGHG4;IGLV2-11	0.0011953793007838387	0.0023907586015676774
R-HSA-176814	Activation of APC/C and APC/C:Cdc20 mediated degradation of mitotic proteins	5	O14818;P62987;P62979;P0CG48;P0CG47	PSMA7;UBA52;RPS27A;UBC;UBB	0.0011994545454516725	0.002398909090903345
R-HSA-168188	Toll Like Receptor TLR6:TLR2 Cascade	6	P16671;P62987;P62979;P0DJI8;P0CG48;P0CG47	CD36;UBA52;RPS27A;SAA1;UBC;UBB	0.0012009494217222194	0.002401898843444439
R-HSA-166058	MyD88:MAL(TIRAP) cascade initiated on plasma membrane	6	P16671;P62987;P62979;P0DJI8;P0CG48;P0CG47	CD36;UBA52;RPS27A;SAA1;UBC;UBB	0.0012009494217222194	0.002401898843444439
R-HSA-9020702	Interleukin-1 signaling	6	O14818;P62987;P62979;P0DJI8;P0CG48;P0CG47	PSMA7;UBA52;RPS27A;SAA1;UBC;UBB	0.0012009494217222194	0.002401898843444439
R-HSA-5663202	Diseases of signal transduction by growth factor receptors and second messengers	13	P08514;P05106;P07900;P0CG48;O14818;P62987;P62834;P61224;P62979;P04275;P55072;Q9Y490;P0CG47	ITGA2B;ITGB3;HSP90AA1;UBC;PSMA7;UBA52;RAP1A;RAP1B;RPS27A;VWF;VCP;TLN1;UBB	0.0012959165749558688	0.0025918331499117375
R-HSA-8852135	Protein ubiquitination	5	P62987;P62979;P55072;P0CG48;P0CG47	UBA52;RPS27A;VCP;UBC;UBB	0.001341918917983409	0.002683837835966818
R-HSA-445144	Signal transduction by L1	3	P05106;P08514;P05556	ITGB3;ITGA2B;ITGB1	0.0013465046055456398	0.0026930092110912796
R-HSA-181438	Toll Like Receptor 2 (TLR2) Cascade	6	P16671;P62987;P62979;P0DJI8;P0CG48;P0CG47	CD36;UBA52;RPS27A;SAA1;UBC;UBB	0.0013677795700826056	0.0027355591401652113
R-HSA-168179	Toll Like Receptor TLR1:TLR2 Cascade	6	P16671;P62987;P62979;P0DJI8;P0CG48;P0CG47	CD36;UBA52;RPS27A;SAA1;UBC;UBB	0.0013677795700826056	0.0027355591401652113
R-HSA-446728	Cell junction organization	6	P23229;P12814;P48059;Q13418;P21333;P05556	ITGA6;ACTN1;LIMS1;ILK;FLNA;ITGB1	0.0013677795700826056	0.0027355591401652113
R-HSA-69236	G1 Phase	4	P62987;P62979;P0CG48;P0CG47	UBA52;RPS27A;UBC;UBB	0.0014202789581833075	0.002840557916366615
R-HSA-69231	Cyclin D associated events in G1	4	P62987;P62979;P0CG48;P0CG47	UBA52;RPS27A;UBC;UBB	0.0014202789581833075	0.002840557916366615
R-HSA-9006934	Signaling by Receptor Tyrosine Kinases	14	P05556;P05106;P07900;O75116;Q96F07;Q7L576;P0CG48;P02649;P62987;P62834;P61224;P62979;Q13464;P0CG47	ITGB1;ITGB3;HSP90AA1;ROCK2;CYFIP2;CYFIP1;UBC;APOE;UBA52;RAP1A;RAP1B;RPS27A;ROCK1;UBB	0.0014494341792575804	0.002898868358515161
R-HSA-176408	Regulation of APC/C activators between G1/S and early anaphase	5	O14818;P62987;P62979;P0CG48;P0CG47	PSMA7;UBA52;RPS27A;UBC;UBB	0.001496508993268697	0.002993017986537394
R-HSA-1168372	Downstream signaling events of B Cell Receptor (BCR)	5	O14818;P62987;P62979;P0CG48;P0CG47	PSMA7;UBA52;RPS27A;UBC;UBB	0.0015785423930245734	0.003157084786049147
R-HSA-2122947	NOTCH1 Intracellular Domain Regulates Transcription	4	P62987;P62979;P0CG48;P0CG47	UBA52;RPS27A;UBC;UBB	0.0016521188950372467	0.0033042377900744935
R-HSA-9012852	Signaling by NOTCH3	4	P62987;P62979;P0CG48;P0CG47	UBA52;RPS27A;UBC;UBB	0.0016521188950372467	0.0033042377900744935
R-HSA-195253	Degradation of beta-catenin by the destruction complex	5	O14818;P62987;P62979;P0CG48;P0CG47	PSMA7;UBA52;RPS27A;UBC;UBB	0.0016638374607687023	0.0033276749215374046
R-HSA-69202	Cyclin E associated events during G1/S transition	5	O14818;P62987;P62979;P0CG48;P0CG47	PSMA7;UBA52;RPS27A;UBC;UBB	0.0016638374607687023	0.0033276749215374046
R-HSA-9013418	RHOBTB2 GTPase cycle	3	P12814;P08238;P07900	ACTN1;HSP90AB1;HSP90AA1	0.0017432174733522654	0.003486434946704531
R-HSA-9006936	Signaling by TGFB family members	6	P05556;P05106;P62987;P62979;P0CG48;P0CG47	ITGB1;ITGB3;UBA52;RPS27A;UBC;UBB	0.0017540441792420758	0.0035080883584841516
R-HSA-168898	Toll-like Receptor Cascades	7	P18428;P16671;P62987;P62979;P0DJI8;P0CG48;P0CG47	LBP;CD36;UBA52;RPS27A;SAA1;UBC;UBB	0.0018361492111834687	0.0036722984223669375
R-HSA-5632684	Hedgehog 'on' state	5	O14818;P62987;P62979;P0CG48;P0CG47	PSMA7;UBA52;RPS27A;UBC;UBB	0.0018445229395359641	0.0036890458790719283
R-HSA-69656	Cyclin A:Cdk2-associated events at S phase entry	5	O14818;P62987;P62979;P0CG48;P0CG47	PSMA7;UBA52;RPS27A;UBC;UBB	0.0018445229395359641	0.0036890458790719283
R-HSA-2173793	Transcriptional activity of SMAD2/SMAD3:SMAD4 heterotrimer	4	P62987;P62979;P0CG48;P0CG47	UBA52;RPS27A;UBC;UBB	0.0019090459452194564	0.0038180918904389127
R-HSA-400685	Sema4D in semaphorin signaling	3	O75116;Q13464;P60660	ROCK2;ROCK1;MYL6	0.0019661335195726437	0.003932267039145287
R-HSA-2565942	Regulation of PLK1 Activity at G2/M Transition	5	P07900;P62987;P62979;P0CG48;P0CG47	HSP90AA1;UBA52;RPS27A;UBC;UBB	0.002039189105888961	0.004078378211777922
R-HSA-5357905	Regulation of TNFR1 signaling	4	P62987;P62979;P0CG48;P0CG47	UBA52;RPS27A;UBC;UBB	0.0020473395872592226	0.004094679174518445
R-HSA-453276	Regulation of mitotic cell cycle	5	O14818;P62987;P62979;P0CG48;P0CG47	PSMA7;UBA52;RPS27A;UBC;UBB	0.002141961015430849	0.004282175973938096
R-HSA-174143	APC/C-mediated degradation of cell cycle proteins	5	O14818;P62987;P62979;P0CG48;P0CG47	PSMA7;UBA52;RPS27A;UBC;UBB	0.002141961015430849	0.004282175973938096
R-HSA-6781823	Formation of TC-NER Pre-Incision Complex	4	P62987;P62979;P0CG48;P0CG47	UBA52;RPS27A;UBC;UBB	0.002192410198072592	0.004282175973938096
R-HSA-9692916	SARS-CoV-1 activates/modulates innate immune responses	4	P62987;P62979;P0CG48;P0CG47	UBA52;RPS27A;UBC;UBB	0.002192410198072592	0.004282175973938096
R-HSA-9012999	RHO GTPase cycle	12	Q658P3;P07900;P12814;O75116;Q96F07;Q14344;Q13464;P55072;Q7L576;P08238;P80723;P05556	STEAP3;HSP90AA1;ACTN1;ROCK2;CYFIP2;GNA13;ROCK1;VCP;CYFIP1;HSP90AB1;BASP1;ITGB1	0.0022323654442665264	0.004282175973938096
R-HSA-5687128	MAPK6/MAPK4 signaling	5	O14818;P62987;P62979;P0CG48;P0CG47	PSMA7;UBA52;RPS27A;UBC;UBB	0.0022484638278545965	0.004282175973938096
R-HSA-9845620	Enhanced binding of GP1BA variant to VWF multimer:collagen	2	P13224;P04275	GP1BB;VWF	0.002388115494203813	0.004282175973938096
R-HSA-9846298	Defective binding of VWF variant to GPIb:IX:V	2	P13224;P04275	GP1BB;VWF	0.002388115494203813	0.004282175973938096
R-HSA-9662001	Defective factor VIII causes hemophilia A	2	P04275;P00742	VWF;F10	0.002388115494203813	0.004282175973938096
R-HSA-9834752	Respiratory syncytial virus genome replication	2	P08238;P07900	HSP90AB1;HSP90AA1	0.002388115494203813	0.004282175973938096
R-HSA-9820952	Respiratory Syncytial Virus Infection Pathway	6	P07900;P62987;P62979;P08238;P0CG48;P0CG47	HSP90AA1;UBA52;RPS27A;HSP90AB1;UBC;UBB	0.002482185681760285	0.004282175973938096
R-HSA-177929	Signaling by EGFR	4	P62987;P62979;P0CG48;P0CG47	UBA52;RPS27A;UBC;UBB	0.002503546900220255	0.004282175973938096
R-HSA-69052	Switching of origins to a post-replicative state	5	O14818;P62987;P62979;P0CG48;P0CG47	PSMA7;UBA52;RPS27A;UBC;UBB	0.002591148411479005	0.004282175973938096
R-HSA-5654736	Signaling by FGFR1	4	P62987;P62979;P0CG48;P0CG47	UBA52;RPS27A;UBC;UBB	0.0026699424443488162	0.004282175973938096
R-HSA-109581	Apoptosis	7	O14818;P62987;P62979;Q13464;P63104;P0CG48;P0CG47	PSMA7;UBA52;RPS27A;ROCK1;YWHAZ;UBC;UBB	0.0026811756762424865	0.004282175973938096
R-HSA-1632852	Macroautophagy	6	P07900;P62987;P62979;P55072;P0CG48;P0CG47	HSP90AA1;UBA52;RPS27A;VCP;UBC;UBB	0.0028703458798536863	0.004282175973938096
R-HSA-9006927	Signaling by Non-Receptor Tyrosine Kinases	4	P62987;P62979;P0CG48;P0CG47	UBA52;RPS27A;UBC;UBB	0.003025202217044498	0.004282175973938096
R-HSA-8848021	Signaling by PTK6	4	P62987;P62979;P0CG48;P0CG47	UBA52;RPS27A;UBC;UBB	0.003025202217044498	0.004282175973938096
R-HSA-9823587	Defects of platelet adhesion to exposed collagen	2	P13224;P04275	GP1BB;VWF	0.003098612911590082	0.004282175973938096
R-HSA-446388	Regulation of cytoskeletal remodeling and cell spreading by IPP complex components	2	P48059;P12814	LIMS1;ACTN1	0.003098612911590082	0.004282175973938096
R-HSA-1247673	Erythrocytes take up oxygen and release carbon dioxide	2	P69905;P68871	HBA1;HBB	0.003098612911590082	0.004282175973938096
R-HSA-5689603	UCH proteinases	5	O14818;P62987;P62979;P0CG48;P0CG47	PSMA7;UBA52;RPS27A;UBC;UBB	0.0031051009054423595	0.004282175973938096
R-HSA-8878159	Transcriptional regulation by RUNX3	5	O14818;P62987;P62979;P0CG48;P0CG47	PSMA7;UBA52;RPS27A;UBC;UBB	0.0031051009054423595	0.004282175973938096
R-HSA-1280215	Cytokine Signaling in Immune system	17	P0CG47;P05556;P07900;P13796;P0CG48;P18428;P16671;O14818;P23528;P62987;P61224;P62979;P63104;P0DJI8;P01861;P21333;Q15833	UBB;ITGB1;HSP90AA1;LCP1;UBC;LBP;CD36;PSMA7;CFL1;UBA52;RAP1B;RPS27A;YWHAZ;SAA1;IGHG4;FLNA;STXBP2	0.0031382424801329467	0.004282175973938096
R-HSA-2644603	Signaling by NOTCH1 in Cancer	4	P62987;P62979;P0CG48;P0CG47	UBA52;RPS27A;UBC;UBB	0.0032143881161735832	0.004282175973938096
R-HSA-2894862	Constitutive Signaling by NOTCH1 HD+PEST Domain Mutants	4	P62987;P62979;P0CG48;P0CG47	UBA52;RPS27A;UBC;UBB	0.0032143881161735832	0.004282175973938096
R-HSA-2894858	Signaling by NOTCH1 HD+PEST Domain Mutants in Cancer	4	P62987;P62979;P0CG48;P0CG47	UBA52;RPS27A;UBC;UBB	0.0032143881161735832	0.004282175973938096
R-HSA-2644606	Constitutive Signaling by NOTCH1 PEST Domain Mutants	4	P62987;P62979;P0CG48;P0CG47	UBA52;RPS27A;UBC;UBB	0.0032143881161735832	0.004282175973938096
R-HSA-2644602	Signaling by NOTCH1 PEST Domain Mutants in Cancer	4	P62987;P62979;P0CG48;P0CG47	UBA52;RPS27A;UBC;UBB	0.0032143881161735832	0.004282175973938096
R-HSA-3928663	EPHA-mediated growth cone collapse	3	O75116;Q13464;P60660	ROCK2;ROCK1;MYL6	0.0033438838409169946	0.004282175973938096
R-HSA-975871	MyD88 cascade initiated on plasma membrane	5	P62987;P62979;P0DJI8;P0CG48;P0CG47	UBA52;RPS27A;SAA1;UBC;UBB	0.0033879536692663637	0.004282175973938096
R-HSA-168176	Toll Like Receptor 5 (TLR5) Cascade	5	P62987;P62979;P0DJI8;P0CG48;P0CG47	UBA52;RPS27A;SAA1;UBC;UBB	0.0033879536692663637	0.004282175973938096
R-HSA-168142	Toll Like Receptor 10 (TLR10) Cascade	5	P62987;P62979;P0DJI8;P0CG48;P0CG47	UBA52;RPS27A;SAA1;UBC;UBB	0.0033879536692663637	0.004282175973938096
R-HSA-5607764	CLEC7A (Dectin-1) signaling	5	O14818;P62987;P62979;P0CG48;P0CG47	PSMA7;UBA52;RPS27A;UBC;UBB	0.0033879536692663637	0.004282175973938096
R-HSA-8939236	RUNX1 regulates transcription of genes involved in differentiation of HSCs	5	O14818;P62987;P62979;P0CG48;P0CG47	PSMA7;UBA52;RPS27A;UBC;UBB	0.0033879536692663637	0.004282175973938096
R-HSA-5693565	Recruitment and ATM-mediated phosphorylation of repair and signaling proteins at DNA double strand breaks	4	P62987;P62979;P0CG48;P0CG47	UBA52;RPS27A;UBC;UBB	0.003411490055538424	0.004282175973938096
R-HSA-193704	p75 NTR receptor-mediated signalling	5	P62987;P62979;Q14344;P0CG48;P0CG47	UBA52;RPS27A;GNA13;UBC;UBB	0.003536127471711392	0.004282175973938096
R-HSA-75893	TNF signaling	4	P62987;P62979;P0CG48;P0CG47	UBA52;RPS27A;UBC;UBB	0.0036166651464226707	0.004282175973938096
R-HSA-5693606	DNA Double Strand Break Response	4	P62987;P62979;P0CG48;P0CG47	UBA52;RPS27A;UBC;UBB	0.0036166651464226707	0.004282175973938096
R-HSA-9705671	SARS-CoV-2 activates/modulates innate and adaptive immune responses	6	P07900;P62987;P62979;P08238;P0CG48;P0CG47	HSP90AA1;UBA52;RPS27A;HSP90AB1;UBC;UBB	0.00365685206884947	0.004282175973938096
R-HSA-3858494	Beta-catenin independent WNT signaling	6	O14818;P07737;P62987;P62979;P0CG48;P0CG47	PSMA7;PFN1;UBA52;RPS27A;UBC;UBB	0.00365685206884947	0.004282175973938096
R-HSA-202733	Cell surface interactions at the vascular wall	8	P05106;P01706;P23229;P16284;P01743;P01742;A2NJV5;P05556	ITGB3;IGLV2-11;ITGA6;PECAM1;IGHV1-46;IGHV1-69;IGKV2-29;ITGB1	0.0037537623885585125	0.004282175973938096
R-HSA-9694635	Translation of Structural Proteins	4	P62987;P62979;P0CG48;P0CG47	UBA52;RPS27A;UBC;UBB	0.0038300688931791615	0.004282175973938096
R-HSA-2029481	FCGR activation	5	P01743;P01742;A2NJV5;P01861;P01706	IGHV1-46;IGHV1-69;IGKV2-29;IGHG4;IGLV2-11	0.003846366878044183	0.004282175973938096
R-HSA-9668250	Defective factor IX causes hemophilia B	2	P13224;P00742	GP1BB;F10	0.0038958544659575267	0.004282175973938096
R-HSA-975138	TRAF6 mediated induction of NFkB and MAP kinases upon TLR7/8 or 9 activation	5	P62987;P62979;P0DJI8;P0CG48;P0CG47	UBA52;RPS27A;SAA1;UBC;UBB	0.004008590960640768	0.004282175973938096
R-HSA-5668541	TNFR2 non-canonical NF-kB pathway	5	O14818;P62987;P62979;P0CG48;P0CG47	PSMA7;UBA52;RPS27A;UBC;UBB	0.004008590960640768	0.004282175973938096
R-HSA-450294	MAP kinase activation	4	P62987;P62979;P0CG48;P0CG47	UBA52;RPS27A;UBC;UBB	0.004051855132271909	0.004282175973938096
R-HSA-975155	MyD88 dependent cascade initiated on endosome	5	P62987;P62979;P0DJI8;P0CG48;P0CG47	UBA52;RPS27A;SAA1;UBC;UBB	0.004175656723403476	0.004282175973938096
R-HSA-69275	G2/M Transition	7	P07900;O14818;P62987;P62979;P08238;P0CG48;P0CG47	HSP90AA1;PSMA7;UBA52;RPS27A;HSP90AB1;UBC;UBB	0.004239514890415297	0.004282175973938096
R-HSA-6782210	Gap-filling DNA repair synthesis and ligation in TC-NER	4	P62987;P62979;P0CG48;P0CG47	UBA52;RPS27A;UBC;UBB	0.004282175973938096	0.004282175973938096
R-HSA-1834949	Cytosolic sensors of pathogen-associated DNA	4	P62987;P62979;P0CG48;P0CG47	UBA52;RPS27A;UBC;UBB	0.004282175973938096	0.004282175973938096
R-HSA-168181	Toll Like Receptor 7/8 (TLR7/8) Cascade	5	P62987;P62979;P0DJI8;P0CG48;P0CG47	UBA52;RPS27A;SAA1;UBC;UBB	0.0043476430326229165	0.0043476430326229165
R-HSA-202424	Downstream TCR signaling	5	O14818;P62987;P62979;P0CG48;P0CG47	PSMA7;UBA52;RPS27A;UBC;UBB	0.0043476430326229165	0.0043476430326229165
R-HSA-5668914	Diseases of metabolism	8	O75874;P43251;P62987;P19440;P13611;P62979;P0CG48;P0CG47	IDH1;BTD;UBA52;GGT1;VCAN;RPS27A;UBC;UBB	0.004433183273923502	0.004433183273923502
R-HSA-5358351	Signaling by Hedgehog	6	O14818;P62987;P62979;P55072;P0CG48;P0CG47	PSMA7;UBA52;RPS27A;VCP;UBC;UBB	0.00444987765799032	0.00444987765799032
R-HSA-69481	G2/M Checkpoints	6	O14818;P62987;P62979;P63104;P0CG48;P0CG47	PSMA7;UBA52;RPS27A;YWHAZ;UBC;UBB	0.00444987765799032	0.00444987765799032
R-HSA-453274	Mitotic G2-G2/M phases	7	P07900;O14818;P62987;P62979;P08238;P0CG48;P0CG47	HSP90AA1;PSMA7;UBA52;RPS27A;HSP90AB1;UBC;UBB	0.004474364267366693	0.004474364267366693
R-HSA-70268	Pyruvate metabolism	4	P0CG47; P62987; P62979; P0CG48	UBA52;RPS27A;UBC;UBB	0.0044952780704966555	0.0051408113092406005
R-HSA-6782135	Dual incision in TC-NER	4	P62987;P62979;P0CG48;P0CG47	UBA52;RPS27A;UBC;UBB	0.0045211817464118065	0.0045211817464118065
R-HSA-168164	Toll Like Receptor 3 (TLR3) Cascade	5	P62987;P62979;P0DJI8;P0CG48;P0CG47	UBA52;RPS27A;SAA1;UBC;UBB	0.00452462856355329	0.00452462856355329
R-HSA-5663205	Infectious disease	24	P05556;P07900;O75116;P19440;P58335;Q96F07;Q7L576;P0CG48;P01706;O14818;P21926;P62987;Q8WUM4;P01743;P62979;P01742;Q13464;P55072;A2NJV5;P63104;P08238;P01861;P0CG47	ITGB1;HSP90AA1;ROCK2;GGT1;ANTXR2;CYFIP2;CYFIP1;UBC;IGLV2-11;PSMA7;CD9;UBA52;PDCD6IP;IGHV1-46;RPS27A;IGHV1-69;ROCK1;VCP;IGKV2-29;YWHAZ;HSP90AB1;IGHG4;UBB	0.004539941444455575	0.004539941444455575
R-HSA-8963901	Chylomicron remodeling	2	P02647;P02649	APOA1;APOE	0.004778045836835498	0.004778045836835498
R-HSA-8963888	Chylomicron assembly	2	P02647;P02649	APOA1;APOE	0.004778045836835498	0.004778045836835498
R-HSA-9820962	Assembly and release of respiratory syncytial virus (RSV) virions	2	P08238;P07900	HSP90AB1;HSP90AA1	0.004778045836835498	0.004778045836835498
R-HSA-9907900	Proteasome assembly	4	O14818; Q16401; P25787; P25786	PSMA7;PSMD5;PSMA2;PSMA1	0.004810769116485369	0.0051408113092406005
R-HSA-168138	Toll Like Receptor 9 (TLR9) Cascade	5	P62987;P62979;P0DJI8;P0CG48;P0CG47	UBA52;RPS27A;SAA1;UBC;UBB	0.004893910899988363	0.004893910899988363
R-HSA-166662	Lectin pathway of complement activation	2	Q9BWP8; Q15485	COLEC11;FCN2	0.004931878302146364	0.0051408113092406005
R-HSA-5685942	HDR through Homologous Recombination (HRR)	4	P62987;P62979;P0CG48;P0CG47	UBA52;RPS27A;UBC;UBB	0.005025840169497475	0.005025840169497475
R-HSA-9678108	SARS-CoV-1 Infection	6	P62987;P62979;P55072;P63104;P0CG48;P0CG47	UBA52;RPS27A;VCP;YWHAZ;UBC;UBB	0.00504484493633528	0.00504484493633528
R-HSA-446652	Interleukin-1 family signaling	6	O14818;P62987;P62979;P0DJI8;P0CG48;P0CG47	PSMA7;UBA52;RPS27A;SAA1;UBC;UBB	0.005202305004289864	0.005202305004289864
R-HSA-937061	TRIF(TICAM1)-mediated TLR4 signaling	5	P62987;P62979;P0DJI8;P0CG48;P0CG47	UBA52;RPS27A;SAA1;UBC;UBB	0.005284128455757542	0.005284128455757542
R-HSA-166166	MyD88-independent TLR4 cascade	5	P62987;P62979;P0DJI8;P0CG48;P0CG47	UBA52;RPS27A;SAA1;UBC;UBB	0.005284128455757542	0.005284128455757542
R-HSA-9692914	SARS-CoV-1-host interactions	5	P62987;P62979;P63104;P0CG48;P0CG47	UBA52;RPS27A;YWHAZ;UBC;UBB	0.005284128455757542	0.005284128455757542
R-HSA-400253	Circadian Clock	4	P62987;P62979;P0CG48;P0CG47	UBA52;RPS27A;UBC;UBB	0.005291784099227259	0.005291784099227259
R-HSA-68867	Assembly of the pre-replicative complex	5	O14818;P62987;P62979;P0CG48;P0CG47	PSMA7;UBA52;RPS27A;UBC;UBB	0.0056959014705025846	0.0056959014705025846
R-HSA-8964058	HDL remodeling	2	P02647;P02649	APOA1;APOE	0.0057434195655468034	0.0057434195655468034
R-HSA-8875555	MET activates RAP1 and RAC1	2	P61224;P62834	RAP1B;RAP1A	0.0057434195655468034	0.0057434195655468034
R-HSA-5690714	CD22 mediated BCR regulation	4	P01743;P01742;A2NJV5;P01706	IGHV1-46;IGHV1-69;IGKV2-29;IGLV2-11	0.005851614809068706	0.005851614809068706
R-HSA-2029485	Role of phospholipids in phagocytosis	5	P01743;P01742;A2NJV5;P01861;P01706	IGHV1-46;IGHV1-69;IGKV2-29;IGHG4;IGLV2-11	0.006355321368799793	0.006355321368799793
R-HSA-5610787	Hedgehog 'off' state	5	O14818;P62987;P62979;P0CG48;P0CG47	PSMA7;UBA52;RPS27A;UBC;UBB	0.006355321368799793	0.006355321368799793
R-HSA-448424	Interleukin-17 signaling	4	P62987;P62979;P0CG48;P0CG47	UBA52;RPS27A;UBC;UBB	0.006449630062208667	0.006449630062208667
R-HSA-9013407	RHOH GTPase cycle	3	Q13464;P55072;O75116	ROCK1;VCP;ROCK2	0.0065503331082209515	0.0065503331082209515
R-HSA-2129379	Molecules associated with elastic fibres	3	P05556;P05106;P04004	ITGB1;ITGB3;VTN	0.0065503331082209515	0.0065503331082209515
R-HSA-8950505	Gene and protein expression by JAK-STAT signaling after Interleukin-12 stimulation	3	P61224;P13796;P23528	RAP1B;LCP1;CFL1	0.0065503331082209515	0.0065503331082209515
R-HSA-210990	PECAM1 interactions	2	P16284;P05106	PECAM1;ITGB3	0.006790234703132891	0.006790234703132891
R-HSA-1237044	Erythrocytes take up carbon dioxide and release oxygen	2	P69905;P68871	HBA1;HBB	0.006790234703132891	0.006790234703132891
R-HSA-1480926	O2/CO2 exchange in erythrocytes	2	P69905;P68871	HBA1;HBB	0.006790234703132891	0.006790234703132891
R-HSA-1980143	Signaling by NOTCH1	4	P62987;P62979;P0CG48;P0CG47	UBA52;RPS27A;UBC;UBB	0.007420609215711749	0.007420609215711749
R-HSA-9705683	SARS-CoV-2-host interactions	7	P07900;P62987;P62979;P63104;P08238;P0CG48;P0CG47	HSP90AA1;UBA52;RPS27A;YWHAZ;HSP90AB1;UBC;UBB	0.007575555629281694	0.007575555629281694
R-HSA-9664433	Leishmania parasite growth and survival	6	P19440;P01743;P01742;A2NJV5;P01861;P01706	GGT1;IGHV1-46;IGHV1-69;IGKV2-29;IGHG4;IGLV2-11	0.007592415810832254	0.007592415810832254
R-HSA-9662851	Anti-inflammatory response favouring Leishmania parasite infection	6	P19440;P01743;P01742;A2NJV5;P01861;P01706	GGT1;IGHV1-46;IGHV1-69;IGKV2-29;IGHG4;IGLV2-11	0.007592415810832254	0.007592415810832254
R-HSA-174403	Glutathione synthesis and recycling	2	P19440;A6NGU5	GGT1;GGT3P	0.007916776462554176	0.007916776462554176
R-HSA-69239	Synthesis of DNA	5	O14818;P62987;P62979;P0CG48;P0CG47	PSMA7;UBA52;RPS27A;UBC;UBB	0.008099408364010241	0.008099408364010241
R-HSA-8878166	Transcriptional regulation by RUNX2	5	O14818;P62987;P62979;P0CG48;P0CG47	PSMA7;UBA52;RPS27A;UBC;UBB	0.008099408364010241	0.008099408364010241
R-HSA-6781827	Transcription-Coupled Nucleotide Excision Repair (TC-NER)	4	P62987;P62979;P0CG48;P0CG47	UBA52;RPS27A;UBC;UBB	0.008483441001028824	0.008483441001028824
R-HSA-5654738	Signaling by FGFR2	4	P62987;P62979;P0CG48;P0CG47	UBA52;RPS27A;UBC;UBB	0.008483441001028824	0.008483441001028824
R-HSA-8875878	MET promotes cell motility	3	P62834;P61224;P05556	RAP1A;RAP1B;ITGB1	0.00865657268980502	0.00865657268980502
R-HSA-9772573	Late SARS-CoV-2 Infection Events	4	P62987;P62979;P0CG48;P0CG47	UBA52;RPS27A;UBC;UBB	0.008858709941637954	0.008858709941637954
R-HSA-3371568	Attenuation phase	2	P08238;P07900	HSP90AB1;HSP90AA1	0.009121355875131298	0.009121355875131298
R-HSA-9035034	RHOF GTPase cycle	3	P12814;P80723;Q658P3	ACTN1;BASP1;STEAP3	0.009238045181379939	0.009238045181379939
R-HSA-3928662	EPHB-mediated forward signaling	3	O75116;Q13464;P23528	ROCK2;ROCK1;CFL1	0.009238045181379939	0.009238045181379939
R-HSA-1169408	ISG15 antiviral mechanism	4	P62987;P62979;P0CG48;P0CG47	UBA52;RPS27A;UBC;UBB	0.009244674124348706	0.009244674124348706
R-HSA-5693607	Processing of DNA double-strand break ends	4	P62987;P62979;P0CG48;P0CG47	UBA52;RPS27A;UBC;UBB	0.009244674124348706	0.009244674124348706
R-HSA-2559582	Senescence-Associated Secretory Phenotype (SASP)	4	P62987;P62979;P0CG48;P0CG47	UBA52;RPS27A;UBC;UBB	0.009244674124348706	0.009244674124348706
R-HSA-909733	Interferon alpha/beta signaling	4	P62987;P62979;P0CG48;P0CG47	UBA52;RPS27A;UBC;UBB	0.009244674124348706	0.009244674124348706
R-HSA-202403	TCR signaling	5	O14818;P62987;P62979;P0CG48;P0CG47	PSMA7;UBA52;RPS27A;UBC;UBB	0.009532292887305172	0.009532292887305172
R-HSA-9635486	Infection with Mycobacterium tuberculosis	4	P62987;P62979;P0CG48;P0CG47	UBA52;RPS27A;UBC;UBB	0.01004915020731656	0.01004915020731656
R-HSA-9664323	FCGR3A-mediated IL10 synthesis	5	P01743;P01742;A2NJV5;P01861;P01706	IGHV1-46;IGHV1-69;IGKV2-29;IGHG4;IGLV2-11	0.010151430159081154	0.010151430159081154
R-HSA-69002	DNA Replication Pre-Initiation	5	O14818;P62987;P62979;P0CG48;P0CG47	PSMA7;UBA52;RPS27A;UBC;UBB	0.010151430159081154	0.010151430159081154
R-HSA-975634	Retinoid metabolism and transport	3	P02647;P02753;P02649	APOA1;RBP4;APOE	0.010468160341963961	0.010468160341963961
R-HSA-445355	Smooth Muscle Contraction	3	P14649;Q9Y490;P60660	MYL6B;TLN1;MYL6	0.010468160341963961	0.010468160341963961
R-HSA-1566948	Elastic fibre formation	3	P05556;P05106;P04004	ITGB1;ITGB3;VTN	0.010468160341963961	0.010468160341963961
R-HSA-114604	GPVI-mediated activation cascade	3	P15153; O95866; P63000	RAC2;G6B;RAC1	0.010790222557492957	0.010790222557492957
R-HSA-5696399	Global Genome Nucleotide Excision Repair (GG-NER)	4	P62987;P62979;P0CG48;P0CG47	UBA52;RPS27A;UBC;UBB	0.010897769185196693	0.010897769185196693
R-HSA-69206	G1/S Transition	5	O14818;P62987;P62979;P0CG48;P0CG47	PSMA7;UBA52;RPS27A;UBC;UBB	0.011131119414802049	0.011131119414802049
R-HSA-9020591	Interleukin-12 signaling	3	P61224;P13796;P23528	RAP1B;LCP1;CFL1	0.011788865466504372	0.011788865466504372
R-HSA-9707616	Heme signaling	3	P02647;P69905;P68871	APOA1;HBA1;HBB	0.012483531415150684	0.012483531415150684
R-HSA-2474795	Diseases associated with visual transduction	2	P02766; P02753	TTR;RBP4	0.012488416538935287	0.012488416538935287
R-HSA-9675143	Diseases of the neuronal system	2	P02766; P02753	TTR;RBP4	0.012488416538935287	0.012488416538935287
R-HSA-2453864	Retinoid cycle disease events	2	P02766; P02753	TTR;RBP4	0.012488416538935287	0.012488416538935287
R-HSA-1236978	Cross-presentation of soluble exogenous antigens (endosomes)	3	O14818; P25787; P25786	PSMA7;PSMA2;PSMA1	0.012513498301707893	0.012513498301707893
R-HSA-3371598	Defective BTD causes biotidinase deficiency	1	P43251	BTD	0.012801028891570865	0.012801028891570865
R-HSA-5619043	Defective SLC2A1 causes GLUT1 deficiency syndrome 1 (GLUT1DS1)	1	P11166	SLC2A1	0.012801028891570865	0.012801028891570865
R-HSA-6809583	Retinoid metabolism disease events	1	P02753	RBP4	0.012801028891570865	0.012801028891570865
R-HSA-5579022	Defective GGT1 causes GLUTH	1	P19440	GGT1	0.012801028891570865	0.012801028891570865
R-HSA-5619050	Defective SLC4A1 causes hereditary spherocytosis type 4 (HSP4), distal renal tubular acidosis (dRTA) and dRTA with hemolytic anemia (dRTA-HA)	1	P02730	SLC4A1	0.012801028891570865	0.012801028891570865
R-HSA-9035968	Defective GGT1 in aflatoxin detoxification causes GLUTH	1	P19440	GGT1	0.012801028891570865	0.012801028891570865
R-HSA-2978092	Abnormal conversion of 2-oxoglutarate to 2-hydroxyglutarate	1	O75874	IDH1	0.012801028891570865	0.012801028891570865
R-HSA-6806667	Metabolism of fat-soluble vitamins	3	P02647;P02753;P02649	APOA1;RBP4;APOE	0.013201232748362268	0.013201232748362268
R-HSA-350562	Regulation of ornithine decarboxylase (ODC)	3	O14818; P25787; P25786	PSMA7;PSMA2;PSMA1	0.013430798608167871	0.013430798608167871
R-HSA-9029569	NR1H3 & NR1H2 regulate gene expression linked to cholesterol transport and efflux	2	P55058; P02649	PLTP;APOE	0.013430798608167871	0.013430798608167871
R-HSA-6807070	PTEN Regulation	5	O14818;P62987;P62979;P0CG48;P0CG47	PSMA7;UBA52;RPS27A;UBC;UBB	0.014055227469023435	0.014055227469023435
R-HSA-399955	SEMA3A-Plexin repulsion signaling by inhibiting Integrin adhesion	2	P63000; Q9Y490	RAC1;TLN1	0.014363016955647234	0.014363016955647234
R-HSA-2682334	EPH-Ephrin signaling	4	P23528;O75116;Q13464;P60660	ROCK2;ROCK1;MYL6	0.014750302744405586	0.014750302744405586
R-HSA-6804756	Regulation of TP53 Activity through Phosphorylation	4	P62987;P62979;P0CG48;P0CG47	UBA52;RPS27A;UBC;UBB	0.014750302744405586	0.014750302744405586
R-HSA-196854	Metabolism of vitamins and cofactors	6	O75874;P02649;P43251;P02647;P02753;P07900	IDH1;APOE;BTD;APOA1;RBP4;HSP90AA1	0.014933775789908399	0.014933775789908399
R-HSA-2559580	Oxidative Stress Induced Senescence	4	P62987;P62979;P0CG48;P0CG47	UBA52;RPS27A;UBC;UBB	0.015284982533312563	0.015284982533312563
R-HSA-9725370	Signaling by ALK fusions and activated point mutants	4	P62987;P62979;P0CG48;P0CG47	UBA52;RPS27A;UBC;UBB	0.015284982533312563	0.015284982533312563
R-HSA-9700206	Signaling by ALK in cancer	4	P62987;P62979;P0CG48;P0CG47	UBA52;RPS27A;UBC;UBB	0.015284982533312563	0.015284982533312563
R-HSA-9694516	SARS-CoV-2 Infection	8	P07900;P62987;P62979;P55072;P63104;P08238;P0CG48;P0CG47	HSP90AA1;UBA52;RPS27A;VCP;YWHAZ;HSP90AB1;UBC;UBB	0.015590533303252219	0.015590533303252219
R-HSA-162909	Host Interactions of HIV factors	5	O14818;P62987;P62979;P0CG48;P0CG47	PSMA7;UBA52;RPS27A;UBC;UBB	0.01612374427941632	0.01612374427941632
R-HSA-8963898	Plasma lipoprotein assembly	2	P02647;P02649	APOA1;APOE	0.016257468699017785	0.016257468699017785
R-HSA-8978934	Metabolism of cofactors	2	O75874;P07900	IDH1;HSP90AA1	0.016257468699017785	0.016257468699017785
R-HSA-3000480	Scavenging by Class A Receptors	2	P02647;P02649	APOA1;APOE	0.016257468699017785	0.016257468699017785
R-HSA-983695	Antigen activates B Cell Receptor (BCR) leading to generation of second messengers	4	P01743;P01742;A2NJV5;P01706	IGHV1-46;IGHV1-69;IGKV2-29;IGLV2-11	0.016390715486519825	0.016390715486519825
R-HSA-201681	TCF dependent signaling in response to WNT	6	O14818;P62987;P62979;P63104;P0CG48;P0CG47	PSMA7;UBA52;RPS27A;YWHAZ;UBC;UBB	0.017068070938978663	0.017068070938978663
R-HSA-190236	Signaling by FGFR	4	P62987;P62979;P0CG48;P0CG47	UBA52;RPS27A;UBC;UBB	0.01754547616909974	0.01754547616909974
R-HSA-5423646	Aflatoxin activation and detoxification	2	P19440;A6NGU5	GGT1;GGT3P	0.01789620926995661	0.01789620926995661
R-HSA-162599	Late Phase of HIV Life Cycle	5	P62987;Q8WUM4;P62979;P0CG48;P0CG47	UBA52;PDCD6IP;RPS27A;UBC;UBB	0.018386316619007137	0.018386316619007137
R-HSA-453279	Mitotic G1 phase and G1/S transition	5	O14818;P62987;P62979;P0CG48;P0CG47	PSMA7;UBA52;RPS27A;UBC;UBB	0.018386316619007137	0.018386316619007137
R-HSA-157118	Signaling by NOTCH	6	O14818;P62987;P62979;P63104;P0CG48;P0CG47	PSMA7;UBA52;RPS27A;YWHAZ;UBC;UBB	0.01860263779385174	0.01860263779385174
R-HSA-8878171	Transcriptional regulation by RUNX1	6	P08514;O14818;P62987;P62979;P0CG48;P0CG47	ITGA2B;PSMA7;UBA52;RPS27A;UBC;UBB	0.01900058979503305	0.01900058979503305
R-HSA-5627123	RHO GTPases activate PAKs	2	P21333;P60660	FLNA;MYL6	0.019601859633303187	0.019601859633303187
R-HSA-5686938	Regulation of TLR by endogenous ligand	2	P16671;P18428	CD36;LBP	0.019601859633303187	0.019601859633303187
R-HSA-447115	Interleukin-12 family signaling	3	P61224;P13796;P23528	RAP1B;LCP1;CFL1	0.019782683504465215	0.019782683504465215
R-HSA-9856532	Mechanical load activates signaling by PIEZO1 and integrins in osteocytes	2	P05556; P05106	ITGB1;ITGB3	0.020654606024511524	0.020654606024511524
R-HSA-2022377	Metabolism of Angiotensinogen to Angiotensins	2	P15144; P08473	ANPEP;MME	0.020654606024511524	0.020654606024511524
R-HSA-9824272	Somitogenesis	3	O14818; P25787; P25786	PSMA7;PSMA2;PSMA1	0.0209075465652675	0.0209075465652675
R-HSA-351202	Metabolism of polyamines	3	O14818; P25787; P25786	PSMA7;PSMA2;PSMA1	0.022127746624530542	0.022127746624530542
R-HSA-9024446	NR1H2 and NR1H3-mediated signaling	2	P55058; P02649	PLTP;APOE	0.024682638512449784	0.024682638512449784
R-HSA-166020	Transfer of LPS from LBP carrier to CD14	1	P18428	LBP	0.02543924882793669	0.02543924882793669
R-HSA-9672393	Defective F8 binding to von Willebrand factor	1	P04275	VWF	0.02543924882793669	0.02543924882793669
R-HSA-5619049	Defective SLC40A1 causes hemochromatosis 4 (HFE4) (macrophages)	1	P00450	CP	0.02543924882793669	0.02543924882793669
R-HSA-5682113	Defective ABCA1 causes TGD	1	P02647	APOA1	0.02543924882793669	0.02543924882793669
R-HSA-5619060	Defective CP causes aceruloplasminemia (ACERULOP)	1	P00450	CP	0.02543924882793669	0.02543924882793669
R-HSA-389542	NADPH regeneration	1	O75874	IDH1	0.02543924882793669	0.02543924882793669
R-HSA-2730905	Role of LAT2/NTAL/LAB on calcium mobilization	4	P01743;P01742;A2NJV5;P01706	IGHV1-46;IGHV1-69;IGKV2-29;IGLV2-11	0.020650714882372245	0.020650714882372245
R-HSA-140875	Common Pathway of Fibrin Clot Formation	2	P00742;P01008	F10;SERPINC1	0.021372925490360628	0.021372925490360628
R-HSA-69306	DNA Replication	5	O14818;P62987;P62979;P0CG48;P0CG47	PSMA7;UBA52;RPS27A;UBC;UBB	0.021892484027652648	0.021892484027652648
R-HSA-8856825	Cargo recognition for clathrin-mediated endocytosis	4	P62987;P62979;P0CG48;P0CG47	UBA52;RPS27A;UBC;UBB	0.02266619810829207	0.02266619810829207
R-HSA-9013422	RHOBTB1 GTPase cycle	2	Q13464;O75116	ROCK1;ROCK2	0.023207935451073913	0.023207935451073913
R-HSA-373753	Nephrin family interactions	2	P12814;O43707	ACTN1;ACTN4	0.023207935451073913	0.023207935451073913
R-HSA-5625900	RHO GTPases activate CIT	3	P60660; P63000; P35579	MYL6;RAC1;MYH9	0.00231543354317576	0.00463086708635152
R-HSA-376176	Signaling by ROBO receptors	6	O14818;P07737;P62987;P62979;P0CG48;P0CG47	PSMA7;PFN1;UBA52;RPS27A;UBC;UBB	0.02423826057264422	0.02423826057264422
R-HSA-73887	Death Receptor Signaling	5	P62987;P62979;Q14344;P0CG48;P0CG47	UBA52;RPS27A;GNA13;UBC;UBB	0.024646844795752965	0.024646844795752965
R-HSA-9024446	NR1H2 and NR1H3-mediated signaling	2	P55058; P02649	PLTP;APOE	0.024682638512449784	0.024682638512449784
R-HSA-9833110	RSV-host interactions	4	P62987;P62979;P0CG48;P0CG47	UBA52;RPS27A;UBC;UBB	0.024797831156598615	0.024797831156598615
R-HSA-2672351	Stimuli-sensing channels	4	P62987;P62979;P0CG48;P0CG47	UBA52;RPS27A;UBC;UBB	0.024797831156598615	0.024797831156598615
R-HSA-3371571	HSF1-dependent transactivation	2	P08238;P07900	HSP90AB1;HSP90AA1	0.025105440730160744	0.025105440730160744
R-HSA-162587	HIV Life Cycle	5	P62987;Q8WUM4;P62979;P0CG48;P0CG47	UBA52;PDCD6IP;RPS27A;UBC;UBB	0.025223278996262755	0.025223278996262755
R-HSA-1169410	Antiviral mechanism by IFN-stimulated genes	5	P62987;P62979;P0CG48;P21333;P0CG47	UBA52;RPS27A;UBC;FLNA;UBB	0.025223278996262755	0.025223278996262755
R-HSA-166020	Transfer of LPS from LBP carrier to CD14	1	P18428	LBP	0.02543924882793669	0.02543924882793669
R-HSA-9672393	Defective F8 binding to von Willebrand factor	1	P04275	VWF	0.02543924882793669	0.02543924882793669
R-HSA-5619049	Defective SLC40A1 causes hemochromatosis 4 (HFE4) (macrophages)	1	P00450	CP	0.02543924882793669	0.02543924882793669
R-HSA-5682113	Defective ABCA1 causes TGD	1	P02647	APOA1	0.02543924882793669	0.02543924882793669
R-HSA-5619060	Defective CP causes aceruloplasminemia (ACERULOP)	1	P00450	CP	0.02543924882793669	0.02543924882793669
R-HSA-389542	NADPH regeneration	1	O75874	IDH1	0.02543924882793669	0.02543924882793669
R-HSA-69242	S Phase	5	O14818;P62987;P62979;P0CG48;P0CG47	PSMA7;UBA52;RPS27A;UBC;UBB	0.025808327756300486	0.025808327756300486
R-HSA-5696398	Nucleotide Excision Repair	4	P62987;P62979;P0CG48;P0CG47	UBA52;RPS27A;UBC;UBB	0.02628410524702085	0.02628410524702085
R-HSA-210991	Basigin interactions	2	P23229;P05556	ITGA6;ITGB1	0.027064014846943207	0.027064014846943207
R-HSA-9609507	Protein localization	5	O75874;P62987;P62979;P0CG48;P0CG47	IDH1;UBA52;RPS27A;UBC;UBB	0.027615539451461113	0.027615539451461113
R-HSA-5693567	HDR through Homologous Recombination (HRR) or Single Strand Annealing (SSA)	4	P62987;P62979;P0CG48;P0CG47	UBA52;RPS27A;UBC;UBB	0.02941460890070624	0.02941460890070624
R-HSA-198933	Immunoregulatory interactions between a Lymphoid and a non-Lymphoid cell	6	P01706;P60033;P01743;P01742;A2NJV5;P05556	IGLV2-11;CD81;IGHV1-46;IGHV1-69;IGKV2-29;ITGB1	0.03036843901049746	0.03036843901049746
R-HSA-9010553	Regulation of expression of SLITs and ROBOs	5	O14818;P62987;P62979;P0CG48;P0CG47	PSMA7;UBA52;RPS27A;UBC;UBB	0.03146741664461872	0.03146741664461872
R-HSA-2871809	FCERI mediated Ca+2 mobilization	4	P01743;P01742;A2NJV5;P01706	IGHV1-46;IGHV1-69;IGKV2-29;IGLV2-11	0.03190179068008303	0.03190179068008303
R-HSA-195721	Signaling by WNT	7	O14818;P07737;P62987;P62979;P63104;P0CG48;P0CG47	PSMA7;PFN1;UBA52;RPS27A;YWHAZ;UBC;UBB	0.032768871543129796	0.032768871543129796
R-HSA-5621481	C-type lectin receptors (CLRs)	5	O14818;P62987;P62979;P0CG48;P0CG47	PSMA7;UBA52;RPS27A;UBC;UBB	0.03282267508197734	0.03282267508197734
R-HSA-1280218	Adaptive Immune System	15	P05556;P0CG48;P01706;P16671;O14818;P60033;P62987;P62834;P61224;P01743;P62979;P01742;A2NJV5;P63104;P0CG47	ITGB1;UBC;IGLV2-11;CD36;PSMA7;CD81;UBA52;RAP1A;RAP1B;IGHV1-46;RPS27A;IGHV1-69;IGKV2-29;YWHAZ;UBB	0.032983621633799864	0.032983621633799864
R-HSA-9860931	Response of endothelial cells to shear stress	4	P05556; P05106; P16284; Q9Y490	ITGB1;ITGB3;PECAM1;TLN1	0.03299471979443891	0.03299471979443891
R-HSA-2453902	The canonical retinoid cycle in rods (twilight vision)	2	P02766; P02753	TTR;RBP4	0.03318355630043812	0.03318355630043812
R-HSA-2871796	FCERI mediated MAPK activation	4	P01743;P01742;A2NJV5;P01706	IGHV1-46;IGHV1-69;IGKV2-29;IGLV2-11	0.03362666935853531	0.03362666935853531
R-HSA-5693538	Homology Directed Repair	4	P62987;P62979;P0CG48;P0CG47	UBA52;RPS27A;UBC;UBB	0.03450920280478409	0.03450920280478409
R-HSA-373760	L1CAM interactions	4	P05106;P08514;O43525;P05556	ITGB3;ITGA2B;KCNQ3;ITGB1	0.03540515664991273	0.03540515664991273
R-HSA-446203	Asparagine N-linked glycosylation	7	P01009;P62987;P62979;P33908;P55072;P0CG48;P0CG47	SERPINA1;UBA52;RPS27A;MAN1A1;VCP;UBC;UBB	0.03642527800538131	0.03642527800538131
R-HSA-3000157	Laminin interactions	2	P23229;P05556	ITGA6;ITGB1	0.03772451544125499	0.03772451544125499
R-HSA-9753281	Paracetamol ADME	2	P19440;A6NGU5	GGT1;GGT3P	0.03772451544125499	0.03772451544125499
R-HSA-9820965	Respiratory syncytial virus (RSV) genome replication, transcription and translation	2	P08238;P07900	HSP90AB1;HSP90AA1	0.03772451544125499	0.03772451544125499
R-HSA-9657689	Defective SERPING1 causes hereditary angioedema	1	P05155	SERPING1	0.037916717032455693	0.037916717032455693
R-HSA-964827	Progressive trimming of alpha-1,2-linked mannose residues from Man9/8/7GlcNAc2 to produce Man5GlcNAc2	1	P33908	MAN1A1	0.037916717032455693	0.037916717032455693
R-HSA-9845622	Defective VWF binding to collagen type I	1	P04275	VWF	0.037916717032455693	0.037916717032455693
R-HSA-9672391	Defective F8 cleavage by thrombin	1	P04275	VWF	0.037916717032455693	0.037916717032455693
R-HSA-9672383	Defective factor IX causes thrombophilia	1	P00742	F10	0.037916717032455693	0.037916717032455693
R-HSA-9673202	Defective F9 variant does not activate FX	1	P00742	F10	0.037916717032455693	0.037916717032455693
[truncated: 375 more rows]

## Sheet: S4 Table
S4 Table. Protein content identified in samples from each time point (1, 3, and 6 months posttreatment) categorized according to Reactome pathways. The differences in expression between VL patients (VL) and treated patients at each timepoint (VL_Tx1M, VL_Tx3M and VL_Tx6M) are presented as fold changes (FC). Significance was determined through p and FDR values. The "diffexpressed" column indicates…
[truncated: 562 more rows]

[truncated: 2 more sheets: S5 Table, S6 Table]
